# Supplementary material for: Intrusive Growth of Phloem Fibers in Flax Stem: Integrated Analysis of miRNA and mRNA Expression Profiles
Source: Plants (Basel). 2019 Feb 19;8(2):47. doi: 10.3390/plants8020047 (PMC6409982; doi:10.3390/plants8020047)
Supplement: Supplementary file 1 [file plants-08-00047-s001.zip]

Archive with 1 entries (1 files):
- Suppl_3Tables.xlsx
