# Supplementary material for: Intrusive Growth of Phloem Fibers in Flax Stem: Integrated Analysis of miRNA and mRNA Expression Profiles
Source: Plants (Basel). 2019 Feb 19;8(2):47. doi: 10.3390/plants8020047 (PMC6409982; doi:10.3390/plants8020047)
Supplement: Supplementary file 1 [file plants-08-00047-s001.zip › Suppl_3Tables.xlsx]

## Sheet: Table S1
Table S1. List of known flax miRNAs expressed in intrusively growing phloem fibers (iFIBa and iFIBb) compared with cortex parenchyma (cPAR), phloem fibers isolated at the stage of tertiary cell wall deposition (tFIB) and xylem sample, enriched by secondary cell wall (sXYL)
"cPAR, iFIBa, iFIBb, tFIB, sXYL" - normalized expression values of miRNAs in sample were estimated as the total gene reads;
"iFIBb vs. iFIBa, log2FC", "iFIBa vs. tFIB, log2FC", "iFIBb vs. tFIB, log2FC", "iFIBa&b vs. cPAR, log2FC", "iFIBa&b vs. sXYL, log2FC"- the value of the (base 2) log of the fold change (FC) miRNA1/miRNA2, "iFIBa&b - zones a and b are considered as biological replications ;
"p-value" - the uncorrected p-value of the test statistic; "padj" - the adjusted p-value of the test statistic;
lus_miR	cluster	cPARa	cPARb	iFIBa1	iFIBa2	iFIBb1	iFIBb2	tFIB1	tFIB2	sXYL1	sXYL2	iFIBb vs. iFIBa, log2FC	pvalue	padj	iFIBa vs. tFIB, log2FC	pvalue	padj	iFIBb vs. tFIB, log2FC	pvalue	padj	iFIBa&b vs. cPAR, log2FC	pvalue	padj	iFIBa&b vs. tXYL, log2FC	pvalue	padj	Seq of miR
miR156a	1	37.1518	26.3209	25.2342	27.0714	26.3656	22.6436	63.535	432.704	205.618	75.4617	-0.0985714	0.908731	0.997318	-3.24054	7.22077e-05	0.000577246	-3.33911	4.42409e-05	0.000630432	-0.32407	0.656059	0.82476	-2.47185	0.000318599	0.00128619	UGACAGAAGAGAGUGAGCAC
miR156b	2	9.77679	10.5283	10.5142	17.5168	12.1687	18.1148	7.49103	15.4537	8.07275	5.75556	0.108354	0.913186	0.997318	0.332401	0.728472	0.789524	0.440755	0.642522	0.762961	0.534181	0.533384	0.705753	1.09692	0.158635	0.250597	UUGACAGAAGAUAGAGAGCAC
miR156c	2	7.82143	7.0189	8.41139	9.55462	8.11248	4.52871	5.54891	11.3869	6.17328	2.23827	-0.532236	0.671625	0.997318	0.116729	0.919959	0.93542	-0.415506	0.728282	0.822021	0.0380552	0.970938	NA	0.878825	0.362174	0.512688	UUGACAGAAGAUAGAGAGCAC
miR156d	3	1.95536	3.50945	0	1.59244	0	3.01914	2.21956	4.88012	2.84921	3.51728	0.849397	0.725776	0.997318	-1.96209	0.374966	0.521505	-1.1127	0.58075	0.760983	-1.13634	0.52667	NA	-1.35134	0.406384	NA	UGACAGAAGAAAGAGAGCAC
miR156e	4	17.5982	12.2831	12.6171	4.77731	8.11248	7.54785	7.49103	9.76023	6.17328	4.47654	-0.122591	0.914474	0.997318	-0.00700913	0.994747	0.994747	-0.1296	0.903502	0.920121	-0.871229	0.329112	0.48862	0.621429	0.471576	0.619298	UUGACAGAAGAUAGAGAGCAC
miR156f	3	5.86607	10.5283	4.20569	11.1471	10.1406	12.0766	6.93614	13.827	9.97223	5.4358	0.506926	0.659154	0.997318	-0.3786	0.730799	0.789524	0.128326	0.903979	0.920121	0.2058	0.831777	0.918611	0.313245	0.719088	0.797063	UUGACAGAAGAUAGAGAGCAC
miR156g	5	39.1072	43.8681	92.5253	103.508	162.25	108.689	61.3155	499.399	224.138	78.979	0.464364	0.559385	0.997318	-1.51175	0.0551057	0.138912	-1.04739	0.181767	0.309275	1.49126	0.0349778	0.0880199	-0.376026	0.577798	0.714324	UGACAGAAGAGAGUGAGCAC
miR156h	6	0	3.50945	2.10285	3.18487	4.05624	1.50957	3.0519	5.69347	4.74868	1.59877	0.0217091	0.990956	0.997318	-0.68783	0.697139	0.773888	-0.666121	0.704386	0.803	0.576506	0.733803	NA	-0.221359	0.873626	NA	UUGACAGAAGAUAGAGAGCAC
miR156i	1	3.91072	1.75472	4.20569	3.18487	4.05624	4.52871	16.0918	11.3869	10.922	6.39506	0.234844	0.869047	0.997318	-1.91667	0.1352	0.26746	-1.68183	0.176597	0.305032	0.511255	0.689223	NA	-1.11159	0.26475	0.395312	UUGACAGAAGAUAGAGAGCAC
miR159a	1	0	0	12.6171	3.18487	0	3.01914	42.1717	23.5872	49.3863	92.7284	-2.18419	0.124209	0.997318	-2.1177	0.0303519	0.0918146	-4.30189	0.00128397	0.00914829	3.73984	0.0259515	0.0761243	-3.96575	4.32069e-06	2.94347e-05	AUUGGAGUGAAGGGAGCUCGA
miR159b	2	26551.8	24148.5	23879.9	25918.5	19040	25285.3	43549.8	10590.7	17719.2	23757.7	-0.16796	0.779294	0.997318	-0.120654	0.840442	0.876668	-0.288614	0.6301	0.762961	-0.107425	0.835101	0.918611	0.182253	0.723938	0.797063	UUUGGAUUGAAGGGAGCUCUC
miR159c	2	25024.7	23648.4	22923.1	25967.9	19127.2	24372	42129.8	11066.5	16795.6	23639	-0.168573	0.774596	0.997318	-0.121803	0.83606	0.876668	-0.290376	0.621782	0.762961	-0.0753731	0.881781	0.92377	0.19215	0.70457	0.797063	UUUGGAUUGAAGGGAGCUCUU
miR160a	2	21.5089	5.26417	44.1598	35.0336	20.2812	31.701	7.21358	1.62671	0.949736	2.87778	-0.597779	0.529599	0.997318	3.05966	0.00166605	0.0080637	2.46188	0.0123735	0.0440805	1.30599	0.122294	0.224206	4.0475	4.2422e-06	2.94347e-05	UGCCUGGCUCCCUGUAUGCCA
miR160b	2	33.2411	10.5283	44.1598	28.6638	30.4218	27.1723	5.54891	0	0.949736	1.91852	-0.335297	0.731319	0.997318	3.51167	0.000629562	0.00362748	3.17637	0.00209634	0.0113801	0.578508	0.482671	0.663673	4.46224	1.63242e-06	1.77933e-05	UGCCUGGCUCCCUGUAUGCCA
miR160c	7	1.95536	7.0189	0	0	6.08436	6.03828	1.94212	13.0136	6.64815	0.95926	4.17035	0.0511459	0.997318	-4.43828	0.033273	0.095858	-0.267932	0.86721	0.898744	-0.567306	0.714614	NA	-0.29777	0.83683	0.885577	UGCCUGGCUCCCUGGAUGCCA
miR160d	2	31.2857	19.302	58.8797	38.2185	30.4218	13.5861	5.82636	2.44006	1.89947	3.19753	-1.15476	0.172515	0.997318	3.46342	6.51095e-05	0.000562732	2.30866	0.00970052	0.036862	0.473701	0.527918	0.705753	3.75673	2.86129e-06	2.59901e-05	UGCCUGGCUCCCUGUAUGCCA
miR160e	4	15.6429	12.2831	27.337	20.7017	32.4499	18.1148	11.9302	6.50682	3.79894	7.99383	0.0682071	0.938761	0.997318	1.34318	0.126575	0.264543	1.41138	0.106829	0.200843	0.813849	0.292686	0.459935	2.03479	0.00512412	0.015958	UGCCUGGCUCCCUGUAUGCCA
miR160f	2	7.82143	10.5283	29.4399	39.8109	36.5061	33.2105	9.98804	9.76023	6.17328	4.15679	0.00264098	0.997318	0.997318	1.81391	0.0211953	0.0693145	1.81656	0.0207533	0.0598085	1.91735	0.0113278	0.0383401	2.76643	3.29834e-05	0.000199733	UGCCUGGCUCCCUGUAUGCCA
miR160g	5	1.95536	3.50945	2.10285	6.36974	2.02812	6.03828	0.832337	0	2.84921	0.95926	-0.0695596	0.96993	0.997318	3.07476	0.121512	0.262553	3.0052	0.130257	0.239506	0.61863	0.696616	NA	1.17262	0.411129	NA	UGCCUGGCUCCCUGGAUGCCA
miR160h	2	9.77679	5.26417	25.2342	25.479	18.2531	28.6818	6.93614	0.813353	1.89947	3.51728	-0.104637	0.917184	0.997318	2.58291	0.0121669	0.0420628	2.47828	0.0162514	0.0514629	1.71193	0.0648311	0.142628	3.15192	0.000273291	0.0012412	UGCCUGGCUCCCUGUAUGCCA
miR160i	2	11.7321	8.77362	27.337	27.0714	6.08436	19.6244	4.71657	0.813353	0	2.23827	-1.05909	0.357035	0.997318	3.17683	0.00642852	0.0259284	2.11774	0.0764552	0.155641	0.972664	0.33315	0.48862	4.05702	0.00016438	0.000814431	UGCCUGGCUCCCUGUAUGCCA
miR160j	2	11.7321	7.0189	25.2342	23.8865	16.225	18.1148	5.54891	0	1.4246	0.95926	-0.513645	0.636246	0.997318	2.96771	0.00774778	0.0292963	2.45407	0.0294711	0.0714831	1.15973	0.223681	0.364517	4.15376	4.98736e-05	0.000286117	UGCCUGGCUCCCUGUAUGCCA
miR162a	3	465.375	212.322	119.862	187.907	111.547	87.5551	170.074	21.1472	507.159	231.821	-0.631703	0.418239	0.997318	0.677444	0.380359	0.522994	0.045741	0.953004	0.955603	-1.41794	0.0350079	0.0880199	-1.543	0.0211158	0.046972	UCGAUAAACCUCUGCAUCCAG
miR162b	3	420.402	226.359	119.862	152.874	103.434	107.179	190.883	24.4006	491.013	250.686	-0.373873	0.621121	0.997318	0.332089	0.65719	0.750188	-0.0417847	0.955603	0.955603	-1.41902	0.0276485	0.0783445	-1.61676	0.0116056	0.0275001	UCGAUAAACCUCUGCAUCCAG
miR164a	5	31.2857	47.3775	107.245	101.916	202.812	152.467	80.7367	60.1881	136.287	188.335	0.762815	0.164225	0.997318	0.563339	0.302326	0.475084	1.32615	0.0138419	0.0464112	1.83818	0.000556122	0.00305867	-0.203676	0.675774	0.795661	UGGAGAAGCAGGGCACGUGCA
miR164b	5	17.5982	78.9626	117.759	122.618	178.474	169.072	93.4992	76.4551	169.528	228.304	0.531267	0.395614	0.997318	0.497971	0.423529	0.551043	1.02924	0.0957591	0.191518	1.59764	0.00497027	0.0208278	-0.436727	0.414016	0.550338	UGGAGAAGCAGGGCACGUGCA
miR164c	5	58.6607	89.4909	128.274	132.172	178.474	166.053	74.3554	78.0819	136.287	178.742	0.402715	0.44197	0.997318	0.774063	0.137045	0.26746	1.17678	0.0227518	0.0615248	1.02713	0.0284889	0.0783445	-0.0592652	0.893642	0.920876	UGGAGAAGCAGGGCACGUGCA
miR164d	5	46.9286	54.3964	130.377	114.655	141.968	144.919	71.581	64.2549	128.689	179.062	0.229144	0.664096	0.997318	0.847287	0.105417	0.236213	1.07643	0.0386499	0.0899201	1.39059	0.00343785	0.0151265	-0.211809	0.627535	0.751662	UGGAGAAGCAGGGCACGUGCA
miR164e	5	31.2857	57.9059	172.433	111.471	166.306	153.976	67.4193	60.1881	135.812	166.272	0.177115	0.748251	0.997318	1.1475	0.0367319	0.0985551	1.32461	0.0155433	0.0506269	1.75241	0.000459518	0.00269584	-0.00246995	0.995698	0.995698	UGGAGAAGCAGGGCACGUGCA
miR166a	8	3723	3514.71	193.462	214.979	354.921	310.971	1898.01	770.245	69.8056	34.5333	0.704069	0.214325	0.997318	-2.70792	1.47732e-06	2.23444e-05	-2.00385	0.00033764	0.00349918	-3.75196	1.14461e-13	5.0363e-12	2.36853	3.84541e-06	2.94347e-05	UCGGACCAGGCUUCAUUCCCC
miR166b	8	179.893	243.907	27.337	31.8487	46.6467	42.268	307.687	78.0819	12.8214	10.2321	0.581842	0.420801	0.997318	-2.70665	0.000100004	0.00071179	-2.12481	0.00174675	0.0104805	-2.51606	2.02415e-05	0.000161932	1.68939	0.00581208	0.0169907	UCGGACCAGGCUUCAUCCCCC
miR166c	8	3421.88	3572.62	271.267	245.235	381.286	304.933	1879.69	855.647	79.3029	32.2951	0.409574	0.475107	0.997318	-2.40602	2.36382e-05	0.000238352	-1.99645	0.00043302	0.00411369	-3.54041	8.59726e-13	2.52186e-11	2.43468	1.2329e-06	1.49318e-05	UCGGACCAGGCUUCAUUCCCC
miR166d	8	3554.84	2837.39	189.256	183.13	363.033	233.983	1282.35	608.388	62.2077	33.2543	0.679354	0.224336	0.997318	-2.34531	2.30947e-05	0.000238352	-1.66596	0.00246898	0.0122376	-3.72211	6.67872e-14	5.0363e-12	2.34747	3.30446e-06	2.77067e-05	UCGGACCAGGCUUCAUUCCCC
miR166e	6	234.643	350.945	50.4683	79.6218	85.181	98.1221	1116.44	466.864	160.03	57.5556	0.490228	0.45763	0.997318	-3.60053	2.40082e-08	4.84166e-07	-3.11031	1.08509e-06	2.06168e-05	-1.89884	0.000676457	0.00350166	-0.467508	0.40057	0.539039	UCGGACCAGGCUUCAUUCCUC
miR166f	6	367.607	505.36	37.8512	71.6596	113.575	92.0838	1513.47	543.32	161.455	62.3519	0.89824	0.18173	0.997318	-4.22305	1.52881e-10	3.69973e-09	-3.32481	2.72495e-07	7.76611e-06	-2.46835	2.4866e-05	0.00018235	-0.502345	0.390381	0.531893	UCGGACCAGGCUUCAUUCCUU
miR166g	8	4182.51	3107.62	285.987	296.193	513.114	366.826	1461.31	994.73	79.7778	28.1383	0.594866	0.292552	0.997318	-2.07705	0.000218438	0.00139111	-1.48219	0.00809449	0.0329561	-3.31823	2.97615e-11	3.74145e-10	2.76574	4.68115e-08	8.50409e-07	UCGGACCAGGCUUCAUUCCCC
miR166h	8	3695.63	3114.63	285.987	265.937	454.299	338.144	1741.53	1140.32	98.2977	36.7716	0.521221	0.348451	0.997318	-2.38517	1.55754e-05	0.000188462	-1.86395	0.000701016	0.00532772	-3.34129	6.71126e-12	1.18118e-10	2.3195	2.48067e-06	2.45812e-05	UCGGACCAGGCUUCAUUCCCC
miR166i	8	3869.65	3216.41	325.941	305.748	598.295	368.335	1382.51	892.248	65.0569	27.4988	0.612725	0.265088	0.997318	-1.8492	0.000719696	0.00395833	-1.23648	0.0232067	0.0615248	-3.14915	1.14927e-10	1.2642e-09	3.11552	3.66667e-10	7.99335e-09	UCGGACCAGGCUUCAUUCCCCC
miR166j	8	3885.3	2972.5	222.902	200.647	454.299	229.455	1283.46	644.989	56.5093	25.5803	0.689286	0.239368	0.997318	-2.18823	0.00016885	0.00113505	-1.49894	0.00957448	0.036862	-3.63209	2.74951e-12	6.04893e-11	2.75801	1.82312e-07	2.484e-06	UCGGACCAGGCUUCAUUCCCC
miR166k	8	3412.1	2691.75	170.331	202.239	358.977	256.627	1286.79	614.081	50.336	17.2667	0.722333	0.22774	0.997318	-2.35098	7.63301e-05	0.000577246	-1.62865	0.00582984	0.0255616	-3.62713	8.53009e-12	1.25108e-10	2.87794	1.09478e-07	1.70473e-06	UCGGACCAGGCUUCAUUCCCCC
miR167a	9	5.86607	3.50945	4.20569	7.96218	10.1406	16.6053	14.4272	7.32017	2.84921	4.47654	1.12371	0.348209	0.997318	-0.835854	0.471778	0.589574	0.287857	0.790717	0.858492	1.08196	0.322447	NA	1.41631	0.133923	0.228088	UGAAGCUGCCAGCAUGAUCUC
miR167b	6	11.7321	8.77362	6.30854	12.7395	0	1.50957	23.5829	36.6009	4.27381	5.11605	-3.48724	0.0417936	0.997318	-1.63043	0.104637	0.236213	-5.11767	0.00205165	0.0113801	-0.970882	0.344373	0.496801	0.148623	0.878995	0.920876	UGAAGCUGCCAGCAUGAUCUU
miR167c	8	3.91072	5.26417	2.10285	0	4.05624	0	6.1038	4.06676	1.4246	1.91852	1.00783	0.661649	0.997318	-2.44292	0.246851	0.393013	-1.43509	0.443073	0.631245	-1.69286	0.297695	NA	-0.240986	0.878066	NA	UGAAGCUGCCAGCAUGAUCUA
miR167d	1	3.91072	0	0	1.59244	4.05624	0	5.54891	6.50682	3.79894	3.83704	1.09131	0.645287	0.997318	-2.75022	0.207244	0.338873	-1.65891	0.391599	0.57977	-0.477961	0.795586	NA	-1.48062	0.349072	NA	UGAAGCUGCCAGCAUGAUCUA
miR167e	10	9.77679	7.0189	10.5142	9.55462	14.1968	15.0957	7.21358	10.5736	3.79894	5.11605	0.550259	0.6008	0.997318	0.189956	0.852478	0.881623	0.740214	0.454054	0.631245	0.562164	0.537335	0.705753	1.46219	0.0787088	0.142988	UGAAGCUGCCAGCAUGAUCUA
miR167f	1	0	5.26417	12.6171	15.9244	8.11248	12.0766	28.8543	16.2671	11.3968	16.9469	-0.49217	0.634403	0.997318	-0.666886	0.486008	0.597068	-1.15906	0.237372	0.365682	2.16655	0.0563609	0.127173	-0.214697	0.783732	0.837518	UGAAGCUGCCAGCAUGAUCUG
miR167g	10	5.86607	12.2831	4.20569	17.5168	8.11248	15.0957	18.8663	13.0136	19.4696	22.063	0.0758746	0.941327	0.997318	-0.526374	0.587527	0.677055	-0.4505	0.639663	0.762961	0.327839	0.710675	0.856704	-0.856708	0.264713	0.395312	UGAAGCUGCCAGCAUGAUCUG
miR167h	6	0	0	2.10285	1.59244	0	1.50957	6.1038	4.88012	2.84921	2.23827	-1.10614	0.656173	0.997318	-1.58744	0.444789	0.566521	-2.69358	0.239046	NA	1.94778	0.373878	NA	-0.948811	0.576027	NA	UGAAGCUGCCAGCAUGAUCUA
miR167i	1	1.95536	7.0189	16.8228	7.96218	10.1406	13.5861	27.4671	108.989	23.2685	54.358	-0.0309151	0.975308	0.997318	-2.47336	0.00739945	0.0288817	-2.50428	0.00657924	0.027779	1.4023	0.156909	0.281796	-1.68918	0.0252363	0.0534476	UGAAGCUGCCAGCAUGAUCUG
miR168a	10	541.634	465.002	367.998	345.559	431.989	400.036	188.108	95.1623	333.357	262.198	0.221581	0.663402	0.997318	1.3254	0.00917024	0.0326353	1.54698	0.0023119	0.0119798	-0.381394	0.382344	0.534068	0.376036	0.385999	0.531893	UCGCUUGGUGCAGGUCGGGAA
miR168b	5	1450.88	1212.51	935.767	789.848	991.75	1025	618.981	144.777	839.566	705.056	0.225159	0.710217	0.997318	1.17216	0.052961	0.136346	1.39732	0.0209854	0.0598085	-0.509296	0.328801	0.48862	0.276728	0.595075	0.720702	UCGCUUGGUGCAGGUCGGGAA
miR169a	9	3.91072	1.75472	12.6171	4.77731	10.1406	13.5861	19.6986	13.0136	1.4246	2.55803	0.484197	0.676122	0.997318	-0.949716	0.390598	0.525138	-0.465519	0.664638	0.773151	1.87332	0.115473	0.216542	2.33749	0.0152894	0.0347196	UAGCCAAGGAUGACUUGCCCA
miR169b	9	21.5089	7.0189	10.5142	12.7395	24.3374	25.6627	3.88424	718.19	2.84921	1.27901	1.10268	0.52016	0.997318	-4.95372	0.00344354	0.0146837	-3.85103	0.0208306	0.0598085	0.365962	0.800339	0.902946	3.16569	0.0312228	0.0642129	UAGCCAAGGAUGACUUGCCUG
miR169c	8	1.95536	0	0	1.59244	2.02812	0	2.21956	1.62671	0.474868	0.319753	0.0720586	0.981749	0.997318	-1.12609	0.696472	NA	-1.05404	0.71341	NA	-0.0680762	0.979094	NA	1.19878	0.618169	NA	UAGCCAAGGAUGACUUGCCUG
miR169d	10	1.95536	1.75472	6.30854	1.59244	14.1968	4.52871	12.4851	13.0136	2.37434	1.91852	1.27227	0.363276	0.997318	-1.74332	0.194178	0.330923	-0.471051	0.700643	0.803	1.81255	0.205048	NA	1.6069	0.141859	0.234421	UAGCCAAGGAUGACUUGCCCA
miR169e	2	1.95536	8.77362	29.4399	15.9244	12.1687	28.6818	1.94212	1.62671	2.37434	2.23827	-0.127179	0.901409	0.997318	3.63257	0.00113765	0.00573568	3.50539	0.00171665	0.0104805	1.98397	0.0437645	0.101349	3.22818	0.000286461	0.00124897	UGAGCCAAGGAUGACUUGCCG
miR169f	4	13.6875	28.0756	16.8228	19.1092	22.3093	24.1531	7.49103	10.5736	15.1958	7.35432	0.369224	0.677171	0.997318	1.01674	0.246221	0.393013	1.38596	0.107469	0.200843	-0.0228767	0.975261	0.985751	0.884801	0.205795	0.315939	CAGCCAAGGAUGACUUGCCGG
miR169g	6	0	0	2.10285	0	0	1.50957	0.277446	51.2412	0.474868	0.319753	-0.154458	0.952989	0.997318	-4.75294	0.0322766	0.0952555	-4.9074	0.0278831	0.0691017	1.38367	0.539189	NA	1.18637	0.554892	0.695209	CAGCCAAGGAUGACUUGCCGA
miR169h	9	0	0	2.10285	0	0	0	1.66467	15.4537	0	0	-1.65446	0.739462	0.997318	-3.07489	0.518993	0.626587	-4.72935	0.323654	NA	0.671412	0.876714	NA	2.92047	0.499817	NA	CAGCCAAGGAUGACUUGCCGG
miR169i	5	0	3.50945	14.7199	9.55462	8.11248	15.0957	3.0519	1.62671	4.27381	3.19753	-0.0428246	0.972305	0.997318	2.30747	0.0666004	0.161173	2.26465	0.0716074	0.148572	2.70824	0.0495783	NA	1.67717	0.0858694	0.150964	UGAGCCAAGGAUGACUUGCCG
miR169j	3	1.95536	0	0	3.18487	2.02812	1.50957	1.10978	0	2.84921	2.23827	0.0764356	0.976543	0.997318	1.39901	0.58475	0.677055	1.47545	0.56122	NA	0.864422	0.709855	NA	-0.5661	0.763894	NA	CAGCCAAGGAUGACUUGCCGG
miR169k	4	19.5536	24.5661	29.4399	20.7017	24.3374	19.6244	2.21956	2.44006	1.89947	2.23827	-0.187606	0.829586	0.997318	3.4358	0.00028265	0.00171003	3.2482	0.000627655	0.0051109	0.0832978	0.908276	0.940333	3.49013	1.10818e-05	7.10538e-05	UAGCCAAGGAUGACUUGCCUG
miR169l	3	7.82143	5.26417	4.20569	3.18487	2.02812	7.54785	3.0519	3.25341	2.84921	3.83704	0.425468	0.782482	0.997318	0.222113	0.880307	0.902688	0.647581	0.649186	0.762961	-0.596105	0.623184	NA	0.361073	0.751344	0.810856	CAGCCAAGGAUGACUUGCCGA
miR171a	5	5.86607	7.0189	42.0569	39.8109	38.5343	43.7775	18.5889	0.813353	53.6601	54.0383	0.00998313	0.991028	0.997318	1.99033	0.0257696	0.0799518	2.00031	0.024825	0.0643193	2.66863	0.00283823	0.0138758	-0.391246	0.583256	0.714324	AGAUUGAGCCGCGCCAAUAUC
miR171b	4	95.8125	52.6417	16.8228	4.77731	6.08436	7.54785	5.82636	0.813353	4.27381	1.91852	-0.61797	0.573241	0.997318	1.5178	0.14438	0.277301	0.899831	0.404598	0.591335	-3.0993	0.000136781	0.000859768	1.5128	0.0845584	0.150964	UGAUUGAGCCGUGCCAAUAUC
miR171c	4	113.411	75.4531	46.2626	19.1092	28.3937	34.7201	13.8723	33.3475	47.4868	20.4642	-0.0305633	0.968845	0.997318	0.479708	0.528197	0.626587	0.449145	0.554349	0.74348	-1.56114	0.0133955	0.0436594	-0.0820254	0.895531	0.920876	UGAUUGAGCCGUGCCAAUAUC
miR171d	4	5.86607	5.26417	2.10285	3.18487	6.08436	1.50957	1.10978	3.25341	2.84921	3.83704	0.45837	0.792215	0.997318	0.37852	0.820755	0.871152	0.83689	0.602025	0.762961	-0.810606	0.547685	NA	-0.0823273	0.947999	0.956777	AGAUAUUGGUGCGGUUCAAUC
miR171e	4	109.5	77.2078	21.0285	9.55462	10.1406	12.0766	8.04592	4.06676	4.74868	4.7963	-0.427779	0.628272	0.997318	1.24917	0.135769	0.26746	0.82139	0.338834	0.508251	-2.83693	1.67499e-05	0.0001474	1.45145	0.0399891	0.0798132	UGAUUGAGCCGUGCCAAUAUC
miR171f	5	5.86607	5.26417	18.9256	27.0714	42.5905	36.2297	16.9242	1.62671	49.3863	49.242	0.767895	0.389595	0.997318	1.23331	0.169429	0.31062	2.00121	0.0225222	0.0615248	2.49117	0.00716604	0.0274179	-0.658527	0.361011	0.512688	AGAUUGAGCCGCGCCAAUAUC
miR171g	3	3.91072	1.75472	2.10285	1.59244	0	3.01914	1.66467	0.813353	10.922	6.07531	-0.172368	0.933594	0.997318	0.493324	0.793854	0.850057	0.320957	0.866485	0.898744	-0.700816	0.663404	NA	-2.2946	0.100773	0.174354	UGAUUGAGCCGCGUCAAUAUC
miR171h	7	5.86607	1.75472	0	1.59244	6.08436	3.01914	2.21956	4.88012	8.54762	1.91852	2.32438	0.26873	0.997318	-1.94907	0.339717	0.489354	0.375308	0.81645	0.878069	-0.499646	0.740861	NA	-0.958285	0.481184	0.624393	AUGAGCCGAACCAAUAUCACU
miR171i	8	35.1964	15.7925	2.10285	3.18487	6.08436	1.50957	6.65869	15.4537	2.37434	5.75556	0.433326	0.771284	0.997318	-2.01382	0.130257	0.267137	-1.5805	0.206553	0.327043	-3.01091	0.0033709	0.0151265	-0.387246	0.70922	0.797063	UUGAGCCGUGCCAAUAUCACG
miR171j	4	5.86607	0	2.10285	1.59244	0	1.50957	0.277446	0	0.474868	0	-1.12051	0.717827	0.997318	3.11226	0.308537	0.478628	1.99176	0.53421	NA	-1.14765	0.624463	NA	2.63268	0.307143	NA	UGAUUGAGCCGCGUCAAUAUC
miR172a	8	19.5536	15.7925	18.9256	6.36974	10.1406	6.03828	24.6927	15.4537	4.27381	21.1037	-0.637072	0.565945	0.997318	-0.703173	0.48851	0.597068	-1.34024	0.202373	0.324937	-0.796225	0.369823	0.52491	-0.334199	0.691882	0.797063	AGAAUCUUGAUGAUGCUGCAU
miR172b	7	3.91072	5.26417	0	0	0	4.52871	17.4791	3.25341	0.949736	10.2321	2.83035	0.216385	0.997318	-4.96551	0.0196896	0.0661791	-2.13515	0.233671	0.364911	-1.88672	0.260892	NA	-2.18347	0.164713	0.256482	AGAAUCUUGAUGAUGCUGCAU
miR172c	8	1.95536	5.26417	2.10285	0	2.02812	1.50957	21.0859	1.62671	0.949736	4.15679	0.895159	0.69543	0.997318	-3.61766	0.0787974	0.186951	-2.7225	0.137723	0.249212	-1.41824	0.391568	NA	-0.930213	0.545584	0.691496	AGAAUCUUGAUGAUGCUGCAU
miR172d	8	9.77679	5.26417	2.10285	3.18487	0	6.03828	19.9761	4.06676	2.84921	5.4358	0.259221	0.877622	0.997318	-2.19161	0.149392	0.282445	-1.93239	0.189458	0.31762	-1.33981	0.289502	NA	-0.496974	0.678867	0.795661	AGAAUCUUGAUGAUGCUGCAU
miR172e	11	80.1697	52.6417	50.4683	36.626	24.3374	37.7393	92.6668	46.3611	42.2632	119.268	-0.473775	0.522736	0.997318	-0.688234	0.329861	0.489354	-1.16201	0.104847	0.200843	-0.831498	0.177719	0.300756	-1.11892	0.0609675	0.114577	GGAAUCUUGAUGAUGCUGCAG
miR172f	7	17.5982	5.26417	2.10285	3.18487	0	4.52871	17.7565	2.44006	5.69842	7.03457	-0.141389	0.93476	0.997318	-1.9494	0.197477	0.331871	-2.09079	0.170463	0.298965	-2.15151	0.0839214	NA	-1.31816	0.272737	0.401734	AGAAUCUUGAUGAUGCUGCAU
miR172g	1	11.7321	17.5472	10.5142	19.1092	8.11248	9.05742	44.9462	20.3338	18.9947	70.0259	-0.798388	0.424655	0.997318	-1.137	0.205102	0.338873	-1.93539	0.0401478	0.091537	-0.317231	0.701995	0.856704	-1.92152	0.0105975	0.0256694	GGAAUCUUGAUGAUGCUGCAU
miR172h	11	0	7.0189	2.10285	3.18487	0	4.52871	24.4152	0.813353	8.07275	11.1914	-0.153848	0.935304	0.997318	-2.26424	0.181906	0.322533	-2.41809	0.15722	0.280048	-0.493626	0.745606	NA	-1.92403	0.153683	0.249017	AGAAUCUUGAUGAUGCUGCAU
miR172i	6	60.6161	54.3964	39.9541	42.9958	20.2812	40.7584	110.146	107.363	79.7778	140.691	-0.425361	0.518552	0.997318	-1.38943	0.0242193	0.0771192	-1.81479	0.00380152	0.0180572	-0.667986	0.223213	0.364517	-1.60927	0.00199008	0.00677871	GGAAUCUUGAUGAUGCUGCAG
miR172j	7	113.411	49.1323	35.7484	49.3655	20.2812	24.1531	88.2277	47.9878	40.8386	118.628	-0.938054	0.224682	0.997318	-0.680427	0.346769	0.493636	-1.61848	0.0305922	0.0726564	-1.32124	0.0414621	0.0986125	-1.29925	0.0402727	0.0798132	GCAGCAUCAUCAAGAUUCCCA
miR319a	11	2491.13	2081.1	3116.42	2903.01	1291.91	1778.27	7868.91	4523.87	28581.4	19161.8	-0.970934	0.0489705	0.997318	-1.04198	0.0341966	0.0961994	-2.01292	4.38177e-05	0.000630432	-0.00866029	0.985751	0.985751	-3.39302	2.38796e-12	6.50719e-11	UUGGACUGAAGGGAGCUCCCU
miR319b	11	1116.51	1554.69	1806.35	1740.53	569.902	1637.88	4379.48	1093.15	4259.57	4291.09	-0.683136	0.29651	0.997318	-0.626116	0.337839	0.489354	-1.30925	0.0451979	0.0990877	0.107333	0.853418	0.92377	-1.57114	0.00672993	0.0185329	UUGGACUGAAGGGAGCUCCC
miR390a	3	37.1518	56.1512	31.5427	33.4412	34.478	28.6818	7.21358	8.94688	64.582	81.2173	-0.047292	0.945352	0.997318	2.03083	0.00351924	0.0146837	1.98354	0.00434017	0.0197912	-0.547215	0.332598	0.48862	-1.1891	0.0254979	0.0534476	AAGCUCAGGAGGGAUAGCGCC
miR390b	4	48.884	85.9815	27.337	22.2941	18.2531	15.0957	4.71657	3.25341	45.5873	74.8222	-0.575062	0.461418	0.997318	2.58269	0.00107707	0.00566634	2.00762	0.0132332	0.0457147	-1.71152	0.00543924	0.0217569	-1.54754	0.00963356	0.02442	AAGCUCAGGAGGGAUAGCGCC
miR390c	3	56.7054	70.189	21.0285	19.1092	22.3093	25.6627	4.71657	2.44006	61.7328	70.0259	0.264654	0.721916	0.997318	2.38895	0.0022172	0.0102049	2.6536	0.000552962	0.00484905	-1.52538	0.00886727	0.0315585	-1.57905	0.00494113	0.0158407	AAGCUCAGGAGGGAUAGCGCC
miR390d	3	41.0625	42.1134	12.6171	30.2563	22.3093	19.6244	7.76848	6.50682	69.3307	69.7062	-0.0604836	0.936995	0.997318	1.59376	0.0349816	0.0961994	1.53327	0.0424664	0.0949249	-0.961151	0.115653	0.216542	-1.70221	0.00316975	0.0104698	AAGCUCAGGAGGGAUAGCGCC
miR393a	3	598.34	217.586	197.668	205.424	125.743	211.34	109.314	93.5356	722.274	730.636	-0.254736	0.65921	0.997318	0.989023	0.0843324	0.196235	0.734288	0.20094	0.324937	-1.13805	0.020695	0.0627986	-1.97158	5.2795e-05	0.000287733	UCCAAAGGGAUCGCAUUGAUC
miR393b	7	3.91072	0	0	0	0	0	6.1038	0	1.4246	1.27901	-0.0646491	0.985507	0.997318	-3.20944	0.327981	0.489354	-3.27409	0.318331	NA	-2.55319	0.34409	NA	-2.03689	0.42748	NA	UCCAAAGGGAUCGCAUUGAUC
miR393c	4	11.7321	12.2831	2.10285	3.18487	2.02812	7.54785	3.60679	4.06676	2.37434	5.75556	0.879302	0.568783	0.997318	-0.508107	0.72913	0.789524	0.371195	0.782829	0.858102	-1.64641	0.14415	NA	-0.100632	0.927111	0.94444	UCCAAAGGGAUCGCAUUGAUC
miR393d	7	7.82143	1.75472	0	1.59244	6.08436	6.03828	3.88424	3.25341	1.4246	2.23827	2.75708	0.17795	0.997318	-2.0019	0.319227	0.488943	0.755185	0.624573	0.762961	-0.449305	0.754457	NA	0.909824	0.506838	0.649945	UCCAAAGGGAUCGCAUUGAUC
miR394a	5	29.3304	14.0378	130.377	148.097	95.3216	176.62	30.2416	4.06676	449.225	407.366	-0.0315567	0.964589	0.997318	2.95961	4.23534e-05	0.000394212	2.92806	5.08358e-05	0.00064392	2.67558	5.69515e-05	0.000385518	-1.63597	0.00592337	0.0169907	UUGGCAUUCUGUCCACCUCC
miR394b	5	64.5268	28.0756	298.604	434.735	176.446	357.768	57.7087	52.0546	1480.16	1009.14	-0.455237	0.424062	0.997318	2.73902	1.70626e-06	2.29397e-05	2.28379	6.88717e-05	0.000785137	2.78291	1.81934e-07	1.77891e-06	-1.97192	6.33578e-05	0.000328857	UUGGCAUUCUGUCCACCUCC
miR395a	9	1.95536	5.26417	23.1313	11.1471	24.3374	15.0957	10.2655	56.1213	3.79894	3.83704	0.207847	0.839827	0.997318	-0.94904	0.337995	0.489354	-0.741193	0.449789	0.631245	2.3194	0.0310072	0.0826859	2.25869	0.00852562	0.022126	CUGAAGUGUUUGGGGGAACUC
miR395b	9	3.91072	8.77362	27.337	20.7017	22.3093	22.6436	12.2076	50.4279	4.74868	8.95309	-0.0904265	0.923024	0.997318	-0.366504	0.684291	0.769227	-0.45693	0.612527	0.762961	1.85674	0.0410877	0.0986125	1.74636	0.0223861	0.0488017	CUGAAGUGUUUGGGGGAACUC
miR395c	9	0	8.77362	37.8512	17.5168	18.2531	28.6818	9.43315	64.2549	5.69842	4.47654	-0.221911	0.829995	0.997318	-0.404679	0.686583	0.769227	-0.626591	0.533767	0.724399	2.50141	0.0167605	0.0526759	2.33204	0.00697109	0.0185329	CUGAAGUGUUUGGGGGAACUC
miR395d	9	13.6875	15.7925	27.337	25.479	26.3656	28.6818	14.4272	60.1881	5.22355	6.07531	0.0626513	0.942282	0.997318	-0.478741	0.56649	0.665489	-0.41609	0.6168	0.762961	0.869949	0.254578	0.407324	2.25089	0.00188849	0.00664017	CUGAAGUGUUUGGGGGAACUC
miR395e	7	0	8.77362	2.10285	1.59244	0	1.50957	8.32337	11.3869	3.79894	14.7086	-1.09413	0.617412	0.997318	-2.42343	0.15488	0.288315	-3.51756	0.0716793	0.148572	-1.76211	0.248655	NA	-2.82058	0.0431864	0.0840593	CUGAAGUGUUUGGAGGAACUC
miR396a	1	13.6875	45.6228	4.20569	7.96218	16.225	27.1723	1303.99	1612.06	1008.14	957.661	1.81278	0.0296645	0.997318	-7.86422	9.11931e-24	1.10344e-21	-6.05143	4.1973e-22	2.39246e-20	-1.07562	0.102129	0.204259	-6.11614	7.42915e-24	2.69926e-22	UUCCACAGCUUUCUUGAACUG
miR396b	1	136.875	784.362	42.0569	36.626	253.515	277.761	2708.98	2215.57	1584.16	1317.38	2.75826	6.07909e-05	0.00753807	-5.97049	2.30212e-18	9.28522e-17	-3.21223	8.24811e-07	1.88057e-05	-1.59466	0.113082	0.216542	-3.24948	0.00121641	0.00457201	UUCCACAGCUUUCUUGAACUU
miR396c	1	3.91072	42.1134	2.10285	3.18487	12.1687	6.03828	1348.39	1494.94	1024.29	937.197	1.71626	0.134807	0.997318	-9.03934	1.03268e-17	3.12386e-16	-7.32309	1.08857e-20	4.13655e-19	-2.00392	0.00896547	0.0315585	-7.40025	2.28283e-25	1.24414e-23	UUCCACAGCUUUCUUGAACUG
miR396d	1	11.7321	26.3209	4.20569	3.18487	4.05624	21.134	1324.25	1571.4	1013.84	904.582	1.85605	0.0602445	0.997318	-8.63516	3.95833e-21	2.39479e-19	-6.7791	1.00179e-23	1.14204e-21	-1.17086	0.0997188	0.204076	-6.81651	9.88562e-27	1.07753e-24	UCCCACAGCUUUAUUGAACUG
miR396e	1	56.7054	303.567	23.1313	33.4412	113.575	102.651	1056.24	165.924	984.401	711.771	1.92721	0.0206599	0.997318	-4.42817	7.44916e-08	1.28764e-06	-2.50096	0.00158678	0.0104805	-1.40139	0.166124	0.286646	-3.63564	0.000305534	0.00128089	UUCCACAGCUUUCUUGAACUU
miR397a	5	1986.64	2174.1	1608.68	1778.75	1863.84	2342.85	1349.5	4283.93	5302.85	5814.71	0.312559	0.574496	0.997318	-0.733265	0.18731	0.323778	-0.420706	0.449143	0.631245	-0.131845	0.784929	0.902946	-1.54976	0.00131049	0.00476144	AUUGAGUGCAGCGUUGAUGAA
miR397b	1	189.67	222.85	124.068	195.87	152.109	244.55	324.334	725.511	445.901	438.382	0.309667	0.585179	0.997318	-1.70907	0.00227713	0.0102049	-1.39941	0.01209	0.0440805	-0.200372	0.682036	0.84534	-1.30003	0.0068068	0.0185329	UCAUUGAGUGCAGCGUUGAUG
miR398a	5	6839.84	11363.6	10846.5	7685.1	8151.01	8835.51	3339.61	7061.53	21274.1	12144.9	-0.125535	0.818131	0.997318	0.833383	0.126806	0.264543	0.707847	0.194697	0.321672	-0.0357045	0.939338	0.961184	-0.912121	0.0517822	0.0990221	UGUGUUCUCAGGUCGCCCCUG
miR398b	7	17.5982	28.0756	16.8228	19.1092	12.1687	31.701	31.0739	21.9605	45.1125	30.3766	0.307439	0.710388	0.997318	-0.56742	0.472634	0.589574	-0.259981	0.737188	0.822174	-0.182458	0.791099	0.902946	-0.900045	0.15535	0.249017	UGUGUUCUCAGGUCACCCCU
miR398c	5	23.4643	26.3209	37.8512	33.4412	34.478	22.6436	28.8543	22.7739	50.8109	23.6617	-0.327299	0.661296	0.997318	0.45562	0.525456	0.626587	0.12832	0.859516	0.898744	0.359142	0.576558	0.746134	-0.215311	0.714858	0.797063	UGUGUUCUCAGGUCACCCCU
miR398d	1	15.6429	15.7925	18.9256	11.1471	16.225	7.54785	39.9522	40.6676	49.3863	33.2543	-0.352054	0.686147	0.997318	-1.44067	0.0664265	0.161173	-1.79272	0.0255204	0.0646516	-0.250142	0.729189	0.867144	-1.64206	0.0102747	0.0254531	UGUGUUCUCAGGUCACCCCUC
miR398e	10	23.4643	17.5472	23.1313	17.5168	26.3656	21.134	29.1318	33.3475	54.1349	27.179	0.226929	0.773631	0.997318	-0.624804	0.40499	0.538503	-0.397875	0.590173	0.762961	0.100737	0.880363	0.92377	-0.885878	0.141943	0.234421	UGUGUUCUCAGGUCACCCCUC
miR398f	5	256.152	403.586	532.02	256.382	324.499	451.361	438.641	1054.92	932.641	913.855	-0.0201866	0.972469	0.997318	-0.922408	0.112688	0.247914	-0.942594	0.104958	0.200843	0.244357	0.62642	0.798913	-1.23985	0.0125337	0.0290675	GGUGUUCUCAGGUCGCCCCUG
miR399a	2	9.77679	8.77362	8.41139	14.3319	6.08436	0	6.93614	4.06676	2.37434	0.95926	-2.02066	0.168879	0.997318	1.03385	0.415207	0.546087	-0.986814	0.494668	0.679423	-0.368983	0.749744	NA	2.13966	0.0686646	0.126855	UGCCAAAGGAGAUUUGCCCGG
miR399b	2	5.86607	5.26417	37.8512	12.7395	8.11248	16.6053	13.5948	5.69347	1.4246	2.55803	-1.00076	0.342806	0.997318	1.34365	0.183924	0.322533	0.342896	0.742841	0.822174	1.74958	0.0835691	0.175097	3.20426	0.00062181	0.00242062	UGCCAAAGGAGAAUUGCCCUG
miR399c	9	1.95536	1.75472	2.10285	3.18487	6.08436	6.03828	2.77446	12.2003	1.4246	1.91852	1.17832	0.475821	0.997318	-1.4458	0.360991	0.507906	-0.26748	0.853398	0.898744	1.24157	0.423324	NA	1.37934	0.276602	0.401995	UGCCAAAGGAGAUUUGCCCGG
miR399d	2	9.77679	5.26417	27.337	27.0714	12.1687	21.134	4.43913	4.88012	1.4246	3.51728	-0.695161	0.469813	0.997318	2.55371	0.00813597	0.0298319	1.85855	0.0591188	0.127161	1.55669	0.0832869	0.175097	3.114	0.000220755	0.00104619	UGCCAAAGGAGAAUUGCCCUG
miR399e	8	3.91072	1.75472	2.10285	0	0	0	1.66467	0	0	0.95926	-1.61087	0.646678	0.997318	0.149171	0.963943	0.971975	-1.4617	0.660752	NA	-2.37907	0.363372	NA	0.124095	0.962567	NA	UGCCAAAGGAGAUUUGCCCGG
miR399f	11	3.91072	0	0	1.59244	0	0	1.66467	0	1.89947	0.319753	-1.45781	0.689718	0.997318	0.00316561	0.999267	NA	-1.45465	0.674308	NA	-1.83303	0.510804	NA	-1.01381	0.704555	NA	UGCCAAAGGAGAUUUGCCCAG
miR399g	10	0	0	0	1.59244	2.02812	3.01914	0.554891	0	0	0.319753	1.51936	0.673324	0.997318	1.40724	0.703606	NA	2.9266	0.406469	NA	2.3045	0.440726	NA	3.1787	0.283542	NA	UGCCAAAGGAGAUUUGCCCAG
miR408a	5	3685.85	4862.34	4941.69	3984.27	4307.73	5377.09	2798.87	1703.97	3773.3	3442.78	0.117877	0.803753	0.997318	0.986703	0.0374672	0.0985551	1.10458	0.0198346	0.0598085	0.122415	0.763629	0.895992	0.366874	0.366971	0.512819	AUGCACUGCCUCUUCCCUGGC
miR530a	3	3.91072	10.5283	6.30854	7.96218	6.08436	12.0766	23.028	5.69347	3.79894	16.3074	0.35853	0.776316	0.997318	-1.02893	0.389791	0.525138	-0.670404	0.565964	0.750231	0.171559	0.872259	0.92377	-0.30687	0.748252	0.810856	UGCAUUUGCACCUGCACCUU
miR530b	2	29.3304	24.5661	67.2911	39.8109	38.5343	52.835	27.7446	26.8406	8.54762	22.7025	-0.21717	0.765099	0.997318	0.964363	0.176305	0.318402	0.747193	0.296683	0.450959	0.880044	0.166016	0.286646	1.65045	0.00581492	0.0169907	UGCAUUUGCACCUGCACCUU
miR828a	9	0	0	6.30854	3.18487	4.05624	1.50957	0.832337	2.44006	0.474868	0.95926	-0.785698	0.706381	0.997318	1.58804	0.428696	0.551832	0.802341	0.698462	NA	3.44275	0.100912	NA	2.34186	0.167796	NA	UCUUGCUCAAAUGAGUGUUCCA

## Sheet: Table S2
Table S2. List of expressed flax genes in intrusively growing fibers (iFIBa and iFIBb) compared with cortex parenchyma (cPAR), phloem fibers isolated at the stage of tertiary cell wall deposition (tFIB) and xylem samples, enriched in secondary cell walls (sXYL) (a cutoff TGR>16 in at least one sample)
"Description" and "At symbol" - description and symbol of gene according to annotation Arabidopsis
"At homolog" - are defined as the top result returned from BLASTP alignment of this species proteome to the target (A. thaliana). This was run with blast+ 2.2.26 and further filtered with an 1E-3 cutoff e-value (phytozome.jgi.doe.gov; downloaded file: Lusitatissimum_200_v1.0.readme.txt).
"cPAR, iFIBa, iFIBb, tFIB, sXYL" - normalized expression values of genes in sample were estimated as the total gene reads;
"iFIBb vs. iFIBa, log2FC", "iFIBa vs. tFIB, log2FC", "iFIBb vs. tFIB, log2FC", "iFIBa&b vs. cPAR, log2FC", "iFIBa&b vs. sXYL, log2FC"- the value of the (base 2) log of the fold change (FC) miRNA1/miRNA2, "iFIBa&b - zones a and b are considered as biological replications ;
"p-value" - the uncorrected p-value of the test statistic; "padj" - the adjusted p-value of the test statistic;
30922
locusName	Transcript ID	At homolog	At symbol	Description	cPARa	cPARb	iFIBa1	iFIBa2	iFIBb1	iFIBb2	tFIB1	tFIB2	sXYL1	sXYL2	iFIBb vs. iFIBa, log2FC	pvalue	padj	iFIBa vs. tFIB, log2FC	pvalue	padj	iFIBb vs. tFIB, log2FC	pvalue	padj	iFIBa&b vs. cPAR, log2FC	pvalue	padj	iFIBa&b vs. sXYL, log2FC	pvalue	padj	Pfam	miRs UP- for iFIB	miRs DOWN- for iFIB
Lus10026283.g	Lus10026283	AT2G21180.1			9.74394	1.25012	14.2666	8.12314	20.0359	7.58252	0	1.04751	0.695721	0	0.2985	0.814989	NA	4.40502	0.0208059	0.0479761	4.70352	0.0135228	0.0358679	1.27276	0.251689	0.407154	0.289246	0.898144	0.95122		miR399d	miR167i
Lus10031717.g	Lus10031717	AT5G62360.1		Plant invertase/pectin methylesterase inhibitor superfamily protein	2260.59	1770.17	485.064	424.84	606.54	453.266	47.1895	35.6153	2.08716	0	0.219066	0.337847	0.811818	3.45958	1.35656e-35	8.90402e-34	3.67865	4.96563e-40	4.8937e-38	-2.03249	1.58789e-23	8.64742e-22	5.0009	1.48041e-08	1.92253e-07	PF04043	miR169k	miR396a,c miR396b,e
Lus10009533.g	Lus10009533	AT3G13960.1	AtGRF5,GRF5	growth-regulating factor 5	126.671	91.2588	390.191	346.858	171.216	200.516	75.0742	83.8007	75.1379	67.8968	-0.98725	0.000149135	0.00980111	2.21394	1.32918e-15	2.19177e-14	1.22669	1.35661e-05	7.22964e-05	1.35718	0.000171604	0.00085894	0.148968	0.724572	0.844474	PF08879,PF08880	miR390	miR396a,c miR396b,e
Lus10030776.g	Lus10030776	AT4G16340.1	SPK1	guanyl-nucleotide exchange factors;GTPase binding;GTP binding	1601.9	1427.64	1609.27	1558.02	1540.03	1639.51	895.528	876.764	2313.97	2664.08	0.00559319	0.968671	0.99561	0.837727	7.14541e-09	5.47489e-08	0.84332	6.02567e-09	5.37845e-08	0.069193	0.552037	0.708896	-1.48885	8.0039e-29	5.86246e-27	PF06920	miR160	miR156a
Lus10000643.g	Lus10000643	AT1G69170.1		Squamosa promoter-binding protein-like (SBP domain) transcription factor family protein	146.159	168.766	146.946	100.727	195.805	151.65	135.134	166.554	55.6577	58.6904	0.485249	0.114134	0.567905	-0.282546	0.362799	0.496123	0.202703	0.511318	0.652052	-0.087478	0.763121	0.859717	1.40234	4.60993e-05	0.000317568	PF03110,PF00201	miR169e	miR156a
Lus10017782.g	Lus10017782	AT1G34110.1		Leucine-rich receptor-like protein kinase family protein	383.911	536.302	329.558	320.052	267.752	272.971	250.962	275.495	217.065	291.151	-0.264741	0.26488	0.755502	0.303265	0.204791	0.320236	0.0385244	0.873051	0.928973	-0.633942	0.00266502	0.00978018	0.0575296	0.815306	0.902306	PF00069,PF00560,PF08263	miR390	miR156a
Lus10037997.g	Lus10037997	AT5G20660.1		Zn-dependent exopeptidases superfamily protein	296.216	286.277	522.157	478.453	483.593	395.134	575.927	701.831	595.537	718.095	-0.188292	0.348901	0.818751	-0.352553	0.0781457	0.147653	-0.540846	0.00723244	0.020831	0.691703	0.000182732	0.000906939	-0.0373554	0.851835	0.924451	PF04389	miR394	miR156a
Lus10003248.g	Lus10003248	AT3G57170.1		N-acetylglucosaminyl transferase component family protein / Gpi1 family protein	9.74394	33.7532	26.3932	30.8679	21.8573	21.9051	30.0297	15.7126	9.04437	11.5079	-0.386992	0.578303	0.921635	0.324168	0.643726	0.749041	-0.0628244	0.929569	0.961499	0.165939	0.778425	0.869225	1.16825	0.0934178	0.208513	PF05024	miR399d	miR156a
Lus10023440.g	Lus10023440	AT5G13550.1	SULTR4;1	sulfate transporter 4.1	185.135	170.016	177.619	170.586	249.538	238.428	320.674	296.445	232.371	262.381	0.486265	0.0234851	0.27318	-0.825139	0.000117608	0.000469161	-0.338874	0.110527	0.206297	0.236603	0.303661	0.466672	0.321425	0.199928	0.36767	PF01740,PF00916	miR399d	miR156a
Lus10010943.g	Lus10010943	AT1G22400.1	ATUGT85A1,UGT85A1	UDP-Glycosyltransferase superfamily protein	0	0	4.27997	1.62463	0.910721	5.89752	0	0	36.8732	51.7857	0.205105	0.873862	0.991407	3.93393	0.0350936	0.0749988	4.13904	0.0266001	0.0636924	3.48092	0.0416436	0.10114	-7.82628	7.27359e-06	5.95338e-05	PF01277,PF00201	miR169k	miR159a
Lus10011166.g	Lus10011166	AT3G20720.2			175.391	252.524	319.571	311.929	330.592	325.206	552.332	449.381	450.827	528.214	0.0543019	0.80776	0.980331	-0.665342	0.00271078	0.00800396	-0.61104	0.00602297	0.0177848	0.572834	0.00342839	0.0121882	0.0354162	0.864943	0.931826		miR399d	miR159a
Lus10043072.g	Lus10043072	AT3G20720.2			307.908	406.289	385.911	386.662	461.736	458.321	535.172	469.284	617.8	731.904	0.252041	0.203024	0.700024	-0.378557	0.0565487	0.112628	-0.126516	0.52358	0.663228	0.235567	0.202926	0.347334	-0.424253	0.0379554	0.103319		miR399d	miR159a
Lus10018747.g	Lus10018747	AT3G63410.1	APG1,E37,IEP37,VTE3	S-adenosyl-L-methionine-dependent methyltransferases superfamily protein	929.571	1173.86	366.651	369.603	378.86	367.331	479.403	411.671	358.296	329.127	0.0192707	0.919595	0.991407	-0.275211	0.149588	0.2504	-0.255941	0.18194	0.306143	-1.50875	3.55701e-23	1.88219e-21	0.371584	0.0392249	0.106041	PF08241	miR399d	miR166 miR166b
Lus10024832.g	Lus10024832	AT3G63410.1	APG1,E37,IEP37,VTE3	S-adenosyl-L-methionine-dependent methyltransferases superfamily protein	1473.28	2296.47	615.603	571.057	601.076	586.382	907.326	898.762	507.876	532.817	0.000705798	0.99731	0.999113	-0.605742	0.0036885	0.0104949	-0.605036	0.00380791	0.0119104	-1.66991	4.98095e-21	2.19064e-19	0.796042	0.000121879	0.000756413	PF08241	miR399d	miR166 miR166b
Lus10006876.g	Lus10006876	AT1G67120.1		ATPases;nucleotide binding;ATP binding;nucleoside-triphosphatases;transcription factor binding	4599.14	4366.67	5227.99	4684.62	5088.2	5224.36	4350.02	4243.46	6470.9	6282.18	0.0569683	0.63197	0.938483	0.206147	0.0839359	0.156456	0.263115	0.027482	0.0654496	0.174156	0.069733	0.152944	-0.569673	2.22093e-07	2.39318e-06	PF07728	miR399d	miR166 miR166b miR166i,k
Lus10005418.g	Lus10005418	AT1G29750.2	RKF1	receptor-like kinase in flowers 1	208.52	178.767	217.565	196.58	141.162	192.091	230.585	278.637	183.67	196.786	-0.312689	0.220092	0.716645	-0.297801	0.238701	0.360352	-0.610489	0.0170792	0.0437773	-0.0434938	0.850884	0.912609	0.422628	0.100725	0.22094	PF11721,PF07714,PF00560	miR390	miR166b
Lus10025739.g	Lus10025739	AT4G39980.1	DHS1	3-deoxy-D-arabino-heptulosonate 7-phosphate synthase 1	114.978	182.518	109.139	127.533	132.965	156.706	294.935	310.062	3516.17	2515.63	0.293937	0.246418	0.738393	-1.3556	4.78598e-08	3.28576e-07	-1.06166	1.78753e-05	9.30914e-05	-0.19803	0.41362	0.582043	-3.31817	1.08373e-39	1.39767e-37	PF01474	miR160	miR167i
Lus10035923.g	Lus10035923	AT1G22410.1		Class-II DAHP synthetase family protein	79.9003	145.014	51.3597	65.7975	47.3575	74.1402	125.481	121.511	1970.98	1456.9	0.058987	0.855595	0.990019	-1.07899	0.000605977	0.00209167	-1.02001	0.00128796	0.00454465	-0.939049	0.000943856	0.00394459	-3.79558	2.42487e-37	2.83796e-35	PF01474	miR160	miR167i
Lus10017411.g	Lus10017411	AT3G19810.1		Protein of unknown function (DUF177)	619.714	661.314	411.591	378.538	345.163	367.331	470.823	457.761	292.898	332.579	-0.14944	0.398701	0.849564	-0.232397	0.188076	0.299486	-0.381837	0.0320474	0.0744197	-0.770372	1.31334e-07	1.17868e-06	0.574733	0.000721943	0.00364933	PF08241,PF02620	miR169e	miR167i
Lus10005403.g	Lus10005403	AT5G53890.1	AtPSKR2,PSKR2	phytosylfokine-alpha receptor 2	95.4906	105.01	86.3128	103.164	122.037	97.7303	108.321	133.034	169.06	222.103	0.214339	0.485077	0.890731	-0.350949	0.25507	0.379482	-0.13661	0.657621	0.772242	0.0215158	0.935573	0.963059	-0.690054	0.0154631	0.0498367	PF00069,PF00560,PF08263	miR390	miR167i
Lus10017641.g	Lus10017641	AT1G30330.2	ARF6	auxin response factor 6	446.272	608.808	467.944	695.341	657.541	700.12	890.166	753.158	1248.12	883.809	0.22379	0.37156	0.832372	-0.499149	0.0462578	0.0949047	-0.275359	0.271481	0.414529	0.251803	0.27479	0.43328	-0.377217	0.148151	0.295722	PF02309,PF06507,PF02362	miR390	miR167i
Lus10005164.g	Lus10005164	AT2G39630.1		Nucleotide-diphospho-sugar transferases superfamily protein	114.978	111.261	121.266	128.346	118.394	103.628	142.641	135.129	103.662	101.27	-0.169327	0.533102	0.909356	-0.154576	0.568643	0.687082	-0.323903	0.238135	0.375189	0.0625346	0.783209	0.871892	0.437398	0.0788184	0.183469	PF00535,PF01417	miR399d	miR167i
Lus10007784.g	Lus10007784	AT3G23710.1		Tic22-like family protein	206.571	188.768	153.366	145.404	135.697	189.563	85.7991	126.749	130.796	119.682	0.123451	0.675064	0.947731	0.490852	0.104639	0.187546	0.614303	0.0425958	0.094693	-0.338253	0.165811	0.299185	-0.239119	0.405403	0.593042	PF04278	miR390	miR319a
Lus10022378.g	Lus10022378	AT3G23710.1		Tic22-like family protein	89.6442	76.2573	68.4796	66.6098	51.0004	64.8727	68.6393	93.2282	54.9619	49.4841	-0.220093	0.551166	0.914632	-0.261187	0.475967	0.605402	-0.481279	0.195525	0.323797	-0.391905	0.19358	0.33537	0.627101	0.0670477	0.162073	PF04278	miR390	miR319a
Lus10020962.g	Lus10020962	AT4G33430.1	ATBAK1,ATSERK3,BAK1,ELG,RKS10,SERK3	BRI1-associated receptor kinase	329.345	427.541	576.37	526.38	573.754	657.152	1352.41	1475.94	1349	1531.7	0.158586	0.378498	0.836419	-1.35851	2.40013e-14	3.49627e-13	-1.19993	1.67066e-11	2.0748e-10	0.615059	0.000201197	0.0009888	-0.0254582	0.885409	0.944239	PF00069,PF00560,PF08263	miR390	miR396a,c
Lus10025358.g	Lus10025358	AT4G33430.1	ATBAK1,ATSERK3,BAK1,ELG,RKS10,SERK3	BRI1-associated receptor kinase	122.774	116.261	168.346	124.284	172.126	139.013	489.055	569.845	427.868	452.262	0.0847682	0.729493	0.961003	-1.85296	5.77618e-15	8.99094e-14	-1.76819	1.15735e-13	1.80147e-12	0.340241	0.121919	0.236784	0.267812	0.215473	0.387587	PF00069	miR390 miR394	miR396a,c
Lus10027712.g	Lus10027712	AT5G20300.1		Avirulence induced gene (AIG1) family protein	522.275	716.319	457.957	417.53	435.325	525.722	329.254	315.3	473.09	560.436	0.134615	0.528825	0.907909	0.442179	0.0418448	0.0870843	0.576794	0.00799664	0.0227299	-0.437497	0.0171795	0.0485934	-0.678702	0.00145224	0.00666665	PF04548,PF11886	miR394	miR396a,c
Lus10001313.g	Lus10001313	AT4G29040.1	RPT2a	regulatory particle AAA-ATPase 2A	763.925	661.314	826.035	812.314	751.345	830.708	715.35	702.878	945.485	832.023	-0.0502526	0.75295	0.969023	0.208231	0.195648	0.308988	0.157978	0.327935	0.475537	0.180785	0.171722	0.306883	-0.328044	0.0275412	0.0797736	PF00004	miR160	miR396a,c miR396b,e
Lus10006976.g	Lus10006976	AT4G29040.1	RPT2a	regulatory particle AAA-ATPase 2A	559.302	485.047	637.003	519.881	468.111	698.435	831.179	932.282	955.92	909.126	0.0121735	0.955677	0.994264	-0.607673	0.00537783	0.0146599	-0.5955	0.00648374	0.0189637	0.157151	0.41095	0.579257	-0.081152	0.704463	0.830501	PF00004	miR160	miR396a,c miR396b,e
Lus10020352.g	Lus10020352	AT3G13960.1	AtGRF5,GRF5	growth-regulating factor 5	44.8221	35.0034	284.618	258.316	109.287	96.8878	70.7843	70.1831	70.9635	42.5793	-1.39773	1.34919e-05	0.00160807	1.94571	4.41548e-09	3.47835e-08	0.547974	0.107453	0.20187	2.24125	4.9473e-06	3.40053e-05	0.30207	0.578166	0.740859	PF08879,PF08880	miR390	miR396a,c miR396b,e
Lus10003821.g	Lus10003821	AT2G14680.1	MEE13	myosin heavy chain-related	292.318	302.529	468.657	430.527	384.324	375.756	529.81	493.376	363.166	375.158	-0.243038	0.161371	0.648077	-0.185819	0.282321	0.409994	-0.428857	0.0140764	0.037108	0.479709	0.00347938	0.0123545	0.471586	0.00833831	0.029823		miR160	miR396b,e
Lus10007543.g	Lus10007543	AT2G41820.1		Leucine-rich repeat protein kinase family protein	109.132	196.269	552.83	477.641	558.272	557.737	530.882	452.524	667.892	621.428	0.114649	0.620119	0.934503	0.0679497	0.770194	0.846491	0.182599	0.432853	0.580349	1.78587	2.89974e-16	7.8958e-15	-0.391608	0.0865473	0.196933	PF00069,PF00560	miR390	miR396b,e
Lus10011687.g	Lus10011687	AT4G32730.2	ATMYB3R-1,ATMYB3R1,MYB3R-1,MYB3R1,PC-MYB1	Homeodomain-like protein	728.846	831.33	588.496	727.834	749.523	860.195	333.544	327.87	391.691	444.206	0.291236	0.116422	0.571826	0.992227	2.15495e-07	1.35161e-06	1.28346	1.89119e-11	2.33231e-10	-0.0954918	0.591623	0.742368	-0.335411	0.110873	0.237574	PF00249	miR169e	miR396d
Lus10001717.g	Lus10001717	AT3G05090.1	LRS1	Transducin/WD40 repeat-like superfamily protein	629.458	578.806	746.855	731.083	687.594	738.875	783.99	851.624	736.073	952.856	-0.0510424	0.772657	0.973515	-0.146237	0.408362	0.541678	-0.197279	0.266257	0.40852	0.267926	0.0744775	0.161141	-0.0424776	0.800088	0.892979	PF00400,PF11816	miR169e miR169k	miR396d
Lus10004142.g	Lus10004142	AT3G05090.1	LRS1	Transducin/WD40 repeat-like superfamily protein	415.092	396.288	475.79	484.952	463.557	481.912	529.81	557.274	608.756	733.055	-0.0228824	0.895079	0.991407	-0.178398	0.304668	0.434228	-0.201281	0.248969	0.387768	0.234437	0.104381	0.210231	-0.299712	0.056238	0.141616	PF00400,PF11816	miR169e miR169k	miR396d
Lus10021034.g	Lus10021034	AT2G42200.1	SPL9	squamosa promoter binding protein-like 9	682.075	558.804	1420.24	1349.25	1557.33	1710.28	74.0018	54.4704	123.838	115.079	0.238622	0.174268	0.666652	4.43157	5.91097e-92	3.67859e-89	4.67019	6.08542e-102	5.11266e-99	1.28654	3.49785e-14	7.55101e-13	-0.90048	0.000223871	0.00130309	PF03110	NA	miR156a
Lus10002430.g	Lus10002430	AT3G62390.1	TBL6	TRICHOME BIREFRINGENCE-LIKE 6	202.674	267.526	151.939	190.894	139.34	156.706	19.3048	14.6651	18.0887	50.6349	-0.210794	0.594466	0.925135	3.33563	6.78568e-13	8.55041e-12	3.12484	2.00064e-11	2.45737e-10	-0.561451	0.0973758	0.199204	-0.967547	0.045228	0.119002	PF03005	NA	miR156a
Lus10023818.g	Lus10023818	AT2G42200.1	SPL9	squamosa promoter binding protein-like 9	165.647	82.5079	159.072	188.457	163.93	180.296	20.3773	27.2352	23.6545	31.0714	-0.0130383	0.971776	0.996175	2.86615	9.34094e-12	1.03738e-10	2.85311	1.276e-11	1.60484e-10	0.50014	0.109427	0.217887	-0.180586	0.678594	0.813539	PF03110	NA	miR156a
Lus10024555.g	Lus10024555	AT4G12110.1	ATSMO1,ATSMO1-1,SMO1-1	sterol-4alpha-methyl oxidase 1-1	118.876	103.76	659.116	693.716	760.452	667.262	125.481	108.941	315.857	300.357	0.0776163	0.675379	0.947731	2.52908	1.31628e-34	8.25276e-33	2.6067	1.42857e-36	1.19722e-34	2.65372	2.59898e-46	7.09987e-44	-1.39658	8.30757e-13	1.81535e-11	PF04116	NA	miR156a
Lus10012020.g	Lus10012020	AT2G42200.1	SPL9	squamosa promoter binding protein-like 9	569.046	461.294	1414.53	1350.88	1101.97	1316.83	308.877	201.122	203.846	120.833	-0.193124	0.453308	0.877063	2.43939	2.78276e-20	6.93749e-19	2.24626	2.1462e-17	4.82442e-16	1.33397	1.97018e-08	2.02261e-07	0.638177	0.0246451	0.0729921	PF03110	NA	miR156a
Lus10016550.g	Lus10016550	AT5G07900.1		Mitochondrial transcription termination factor family protein	126.671	86.2583	79.1795	60.1113	59.1969	42.1251	4.28996	10.4751	35.4818	28.7698	-0.462216	0.308784	0.792569	3.23484	2.53395e-08	1.80722e-07	2.77262	2.26109e-06	1.37781e-05	-0.811358	0.0343258	0.0864084	-2.12675	0.000287237	0.00162476	PF02536	NA	miR159a
Lus10027321.g	Lus10027321	AT5G47560.1	ATSDAT,ATTDT,TDT	tonoplast dicarboxylate transporter	81.8491	340.033	14.2666	19.4955	62.8397	53.9202	1.07249	0	0	4.60317	1.79241	0.010162	0.17042	4.98993	0.00173948	0.00539121	6.78234	1.84486e-05	9.57504e-05	-2.49457	0.000907638	0.00381076	-1.89826	0.293494	0.478819	PF00939	NA	miR159a
Lus10031256.g	Lus10031256	AT5G12930.1			163.698	138.763	38.5198	66.6098	38.2503	39.5976	5.36245	7.33256	11.8273	19.5635	-0.429602	0.356371	0.82485	3.04446	5.03975e-07	2.98179e-06	2.61486	1.97413e-05	0.000101925	-1.72166	4.94782e-06	3.40053e-05	-1.26553	0.0446474	0.117832		NA	miR159a
Lus10031827.g	Lus10031827	AT5G12930.1			824.337	513.799	194.739	235.571	151.18	143.225	10.7249	18.8551	30.6117	17.2619	-0.547091	0.0857268	0.504951	3.85912	7.19162e-21	1.89257e-19	3.31203	1.42077e-15	2.65111e-14	-1.88084	8.99417e-10	1.11518e-08	-0.730749	0.12907	0.267082		NA	miR159a
Lus10034196.g	Lus10034196	AT3G11920.1		glutaredoxin-related	122.774	47.5046	185.466	193.331	122.947	82.5653	12.8699	32.4728	77.225	62.1428	-0.882992	0.0598412	0.431024	3.06006	1.93421e-09	1.59826e-08	2.17707	2.30657e-05	0.0001175	0.797413	0.0959925	0.197106	-1.62153	0.00529375	0.0202993	PF00610,PF04784,PF00462	NA	miR159a
Lus10041729.g	Lus10041729	AT5G25620.2	YUC6	Flavin-binding monooxygenase family protein	0	11.2511	8.55995	21.1202	32.786	19.3776	1.07249	1.04751	6.26149	1.15079	0.816062	0.466679	0.882756	3.80415	0.011438	0.0284751	4.62021	0.00204063	0.00686325	1.75584	0.0933463	0.19265	-1.88119	0.22004	0.393329	PF00743	NA	miR159a
Lus10023357.g	Lus10023357	AT2G34710.1	ATHB-14,ATHB14,PHB,PHB-1D	Homeobox-leucine zipper family protein / lipid-binding START domain-containing protein	103.286	92.5089	1356.75	1454.04	1028.2	1280.6	246.673	279.685	2016.2	2117.46	-0.283364	0.0936039	0.522255	2.41648	1.2499e-41	1.15396e-39	2.13312	1.33882e-32	8.7534e-31	3.71764	1.47648e-71	1.60037e-68	-2.97287	1.53208e-50	2.79919e-48	PF08670,PF01852,PF00046	NA	miR166 miR166b miR166e miR166f miR166i,k
Lus10025223.g	Lus10025223	AT3G56370.1		Leucine-rich repeat protein kinase family protein	588.534	517.55	702.629	814.751	744.059	874.518	170.526	207.407	240.024	317.619	0.0937141	0.652212	0.94348	2.00468	5.42231e-20	1.3119e-18	2.09839	1.01651e-21	3.32626e-20	0.505988	0.00486549	0.0165454	-0.553232	0.011223	0.0382511	PF00069,PF00560,PF08263	NA	miR166 miR166b miR166e miR166f miR166i,k
Lus10027060.g	Lus10027060	AT3G59680.2			9.74394	11.2511	60.633	33.3049	88.3399	66.5577	5.36245	9.42757	7.65293	3.45238	0.718286	0.21545	0.711199	2.66747	0.000105758	0.000426355	3.38576	7.51385e-07	4.95507e-06	2.55403	4.42158e-05	0.000251898	0.347669	0.657878	0.798599		NA	miR166 miR166b miR166e miR166f miR166i,k
Lus10029117.g	Lus10029117	AT1G17100.1		SOUL heme-binding family protein	0	0	27.1065	24.3694	19.1251	23.5901	0	0	25.046	31.0714	-0.268838	0.722298	0.95917	7.0451	1.30034e-05	6.17394e-05	6.77627	2.86201e-05	0.000143382	6.36043	3.40866e-05	0.0001985	-7.16269	4.88366e-06	4.15762e-05	PF04832	NA	miR166 miR166b miR166e miR166f miR166i,k
Lus10037568.g	Lus10037568	AT1G52150.1	ATHB-15,ATHB15,CNA,ICU4	Homeobox-leucine zipper family protein / lipid-binding START domain-containing protein	615.817	633.811	2214.17	2178.63	1545.49	1849.29	441.866	401.196	5249.21	5354.64	-0.371583	0.0091134	0.159599	2.38163	4.69179e-57	8.477e-55	2.01005	7.63634e-41	7.92058e-39	1.63946	5.22121e-22	2.51704e-20	-3.65288	2.4155e-79	9.57092e-77	PF08670,PF01852,PF00046	NA	miR166 miR166b miR166e miR166f miR166i,k
Lus10038449.g	Lus10038449	AT2G34710.1	ATHB-14,ATHB14,PHB,PHB-1D	Homeobox-leucine zipper family protein / lipid-binding START domain-containing protein	348.833	277.527	1751.22	1904.06	1486.3	1663.1	343.197	397.006	3198.92	3634.2	-0.214648	0.191795	0.686577	2.30364	4.30219e-41	3.80472e-39	2.08899	6.13944e-34	4.32541e-32	2.45111	2.5291e-48	7.58753e-46	-3.20594	7.72789e-69	2.37521e-66	PF08670,PF01852,PF00046	NA	miR166 miR166b miR166e miR166f miR166i,k
Lus10030381.g	Lus10030381	AT2G45850.1		AT hook motif DNA-binding family protein	524.224	517.55	460.097	494.699	387.967	383.339	69.7118	60.7555	77.9207	98.9682	-0.307641	0.12332	0.585796	2.87178	7.81346e-35	4.96369e-33	2.56414	8.97783e-28	4.37259e-26	-0.270482	0.147457	0.273846	-0.424841	0.104782	0.227636	PF03479	NA	miR166 miR166e miR166f miR166i,k
Lus10022678.g	Lus10022678	AT3G51740.1	IMK2	inflorescence meristem receptor-like kinase 2	313.755	373.786	115.559	111.287	80.1434	121.32	11.7974	15.7126	45.9176	55.238	-0.169451	0.595972	0.925609	3.04236	2.66652e-13	3.49906e-12	2.87291	6.76009e-12	8.73096e-11	-1.68376	2.73638e-11	4.21562e-10	-1.86563	7.00024e-06	5.75254e-05	PF07714,PF00560,PF08263	NA	miR166b
Lus10012048.g	Lus10012048	AT3G19050.1	POK2	phragmoplast orienting kinesin 2	2640.61	2784.02	2278.37	2881.28	2486.27	2631.14	404.328	512.232	656.761	958.61	-0.0116763	0.954839	0.994264	2.49261	3.54594e-32	1.91583e-30	2.48093	7.3752e-32	4.58135e-30	-0.0784606	0.664333	0.79337	-0.81383	0.000151585	0.000917234	PF00225	NA	miR166b miR396a,c miR396b,e
Lus10006347.g	Lus10006347	AT5G12080.1	ATMSL10,MSL10	mechanosensitive channel of small conductance-like 10	33.1294	40.0038	32.0998	35.7418	43.7146	30.3301	4.28996	6.28505	8.34865	10.3571	0.125402	0.824267	0.983527	2.67883	0.000157644	0.00061445	2.80423	7.79414e-05	0.000361781	-0.0557648	0.900901	0.942998	-0.800626	0.258074	0.440051	PF00924	NA	miR167i
Lus10029912.g	Lus10029912	AT3G05330.1	ATN,ATTAN	cyclin family	341.038	360.035	119.126	149.466	143.894	160.076	25.7397	29.3302	77.225	117.381	0.180386	0.53838	0.91073	2.28404	4.29773e-11	4.38728e-10	2.46443	1.14687e-12	1.62418e-11	-1.29465	5.15125e-08	4.94676e-07	-1.80327	1.04971e-07	1.18935e-06		NA	miR167i
Lus10038019.g	Lus10038019	AT2G46980.2			83.7978	92.5089	110.566	103.164	82.8756	160.918	25.7397	25.1402	54.9619	64.4444	0.191343	0.620854	0.934523	2.07102	1.52319e-06	8.42403e-06	2.26236	1.50706e-07	1.10485e-06	0.37254	0.262386	0.419271	-1.22469	0.00358794	0.0145927		NA	miR167i
Lus10041994.g	Lus10041994	AT5G52450.1		MATE efflux family protein	132.518	63.7561	1154.17	1124.24	656.63	807.118	149.076	157.126	248.372	189.881	-0.638172	0.0133648	0.201607	2.89541	5.73113e-27	2.27391e-25	2.25724	6.74376e-17	1.44443e-15	3.28004	2.9356e-25	1.91161e-23	-0.52073	0.134742	0.275611	PF01554	NA	miR319a
Lus10042952.g	Lus10042952	AT1G18370.1	ATNACK1,HIK,NACK1	ATP binding microtubule motor family protein	783.412	901.337	510.03	641.728	480.861	542.572	52.552	50.2804	147.493	201.389	-0.16956	0.440804	0.871365	3.48504	1.05485e-40	9.06628e-39	3.31548	8.54196e-37	7.30435e-35	-0.633042	0.000850433	0.003603	-1.75159	5.37226e-11	9.70223e-10	PF00225,PF11995	NA	miR396a,c
Lus10032452.g	Lus10032452	AT1G18370.1	ATNACK1,HIK,NACK1	ATP binding microtubule motor family protein	1553.18	1887.68	1000.09	1204.66	1002.7	1172.76	100.814	141.414	276.201	359.047	-0.0188491	0.929349	0.991407	3.18506	3.57388e-43	3.52211e-41	3.16621	1.35652e-42	1.55059e-40	-0.653137	0.000344279	0.00160959	-1.3843	3.24551e-09	4.62056e-08	PF00225,PF11995	NA	miR396a,c
Lus10004012.g	Lus10004012	AT3G61740.2	ATX3,SDG14	SET domain protein 14	95.4906	96.2592	58.493	83.6684	83.7863	93.5178	6.43493	12.5701	20.1759	14.9603	0.321255	0.434812	0.868482	2.89755	3.23651e-08	2.27878e-07	3.2188	7.69692e-10	7.72358e-09	-0.266231	0.433711	0.60083	-0.907299	0.093273	0.208317	PF00628,PF00855,PF00856	NA	miR396a,c
Lus10011559.g	Lus10011559	AT2G22840.1	AtGRF1,GRF1	growth-regulating factor 1	1447.95	220.021	576.37	450.834	61.929	133.958	19.3048	26.1877	62.6149	44.8809	-2.39018	0.00610781	0.124621	4.4967	4.89363e-07	2.90557e-06	2.10653	0.0190173	0.0479945	-1.44652	0.148322	0.275178	-1.24194	0.293378	0.478722	PF08879,PF08880	NA	miR396a,c miR396b,e
Lus10019274.g	Lus10019274	AT2G22840.1	AtGRF1,GRF1	growth-regulating factor 1	670.383	163.766	832.455	734.332	122.037	182.823	20.3773	24.0927	228.892	223.254	-2.36101	1.62911e-07	4.36863e-05	5.13842	4.5256e-25	1.59923e-23	2.77741	3.11433e-08	2.51648e-07	0.167627	0.851236	0.912765	-3.3458	0.00151354	0.00690467	PF08879,PF08880	NA	miR396a,c miR396b,e
Lus10019275.g	Lus10019275	AT2G22840.1	AtGRF1,GRF1	growth-regulating factor 1	2324.9	456.294	1107.8	836.684	224.037	169.343	20.3773	13.6176	85.5737	56.3888	-2.30555	0.00222985	0.066771	5.83859	1.79872e-13	2.40732e-12	3.53304	8.91328e-06	4.89684e-05	-1.24987	0.178914	0.316276	-2.06414	0.0625893	0.153794	PF08879,PF08880	NA	miR396a,c miR396b,e
Lus10000473.g	Lus10000473	AT3G13960.1	AtGRF5,GRF5	growth-regulating factor 5	362.474	27.5026	222.559	232.322	93.8043	104.47	5.36245	11.5226	11.8273	11.5079	-1.19792	0.247496	0.739336	4.75043	1.38154e-05	6.53182e-05	3.55251	0.00118321	0.00421485	-0.251453	0.783803	0.87213	-0.466207	0.684595	0.817422	PF08879,PF08880	NA	miR396a,c miR396b,e
Lus10010519.g	Lus10010519	AT3G06030.1	ANP3,MAPKKK12,NP3	NPK1-related protein kinase 3	524.224	603.808	418.724	560.497	491.789	433.046	68.6393	82.7532	120.36	125.436	-0.0818204	0.7121	0.956696	2.69182	2.41431e-27	9.82269e-26	2.61	1.14307e-25	4.95665e-24	-0.248008	0.179359	0.316824	-0.696452	0.00539528	0.0206247	PF00069	NA	miR396a,c miR396b,e
Lus10027933.g	Lus10027933	AT3G19050.1	POK2	phragmoplast orienting kinesin 2	795.105	982.594	821.755	895.983	955.346	812.173	143.714	145.604	224.718	285.397	0.0411668	0.832471	0.984746	2.56955	3.71478e-34	2.29062e-32	2.61072	4.0083e-35	3.0407e-33	-0.032501	0.842293	0.9071	-0.810105	0.000108809	0.000683034		NA	miR396a,c miR396b,e
Lus10006983.g	Lus10006983	AT5G57655.2		xylose isomerase family protein	1697.39	1212.62	2079.35	1998.29	1377.01	1367.38	335.689	343.583	313.074	302.658	-0.571305	0.00127017	0.0455074	2.58569	1.16567e-44	1.22417e-42	2.01438	1.45431e-27	7.05248e-26	0.231325	0.296314	0.458506	0.141165	0.593405	0.751716	PF01261	NA	miR396b,e
Lus10043134.g	Lus10043134	AT1G04730.1	CTF18	P-loop containing nucleoside triphosphate hydrolases superfamily protein	569.046	431.291	485.064	533.691	543.7	513.084	116.901	113.131	120.36	127.738	0.0530788	0.793834	0.976922	2.14665	3.45596e-22	9.94358e-21	2.19973	3.8188e-23	1.3711e-21	0.0601474	0.718562	0.831963	-0.105691	0.632411	0.779978	PF00004	NA	miR396b,e
Lus10039159.g	Lus10039159	AT1G33500.1			1.94879	5.00048	12.8399	21.9325	15.4823	16.0076	3.21747	2.09502	6.95721	3.45238	-0.140225	0.878432	0.991407	2.70968	0.013312	0.0325095	2.56946	0.0195247	0.0490944	2.16699	0.0191047	0.0531493	-1.02051	0.333147	0.522571		NA	miR396d
Lus10018093.g	Lus10018093	AT3G48210.1			286.472	346.283	466.517	665.285	582.861	479.384	97.5965	106.846	95.3138	118.532	-0.0910458	0.71083	0.956455	2.46788	7.30363e-21	1.92055e-19	2.37683	2.19177e-19	5.85972e-18	0.788557	0.000230274	0.00111721	-0.0548127	0.83906	0.917101	PF08234	NA	miR396d
Lus10007726.g	Lus10007726	AT3G49760.1	AtbZIP5,bZIP5	basic leucine-zipper 5	1.94879	7.50072	32.0998	71.4837	125.679	123.005	9.6524	16.7601	0.695721	2.30159	1.26673	0.0274786	0.297617	1.96665	0.00203136	0.00620486	3.23339	2.99278e-07	2.10241e-06	4.1127	4.39742e-07	3.63846e-06	3.293	0.00282836	0.0118871	PF00170	NA	miR156a
Lus10002960.g	Lus10002960	AT5G12080.1	ATMSL10,MSL10	mechanosensitive channel of small conductance-like 10	19.4879	63.7561	17.8332	11.3724	24.5895	40.4401	11.7974	4.19003	16.0016	14.9603	1.15247	0.124412	0.588255	0.876076	0.285502	0.413452	2.02855	0.0116506	0.0315318	-0.844952	0.213333	0.360519	-0.95854	0.264451	0.4474	PF00924	NA	miR167i
Lus10031354.g	Lus10031354	AT5G37020.1	ARF8,ATARF8	auxin response factor 8	3079.08	3010.29	2662.14	2852.04	2829.61	2916.74	709.988	704.973	868.26	867.698	0.0596658	0.620773	0.934523	1.96227	5.47133e-55	8.83988e-53	2.02193	3.63588e-58	8.09188e-56	-0.112931	0.23429	0.386099	-0.295002	0.011869	0.0400674	PF02309,PF06507,PF02362	NA	miR167i
Lus10034335.g	Lus10034335	AT1G25400.1			74.0539	145.014	86.3128	116.161	133.876	123.005	25.7397	34.5678	45.9176	48.3333	0.344574	0.374702	0.834337	1.74502	3.92939e-05	0.000171606	2.0896	8.07033e-07	5.29606e-06	0.0470367	0.889566	0.936119	-0.641062	0.136019	0.277411		NA	miR396d
Lus10021141.g	Lus10021141	AT1G69170.1		Squamosa promoter-binding protein-like (SBP domain) transcription factor family protein	417.04	265.025	266.072	233.947	153.001	173.556	57.9144	60.7555	97.4009	77.1031	-0.614659	0.0326827	0.322963	2.07537	2.01827e-11	2.14368e-10	1.46071	3.15145e-06	1.8705e-05	-0.714827	0.0143494	0.0417052	-0.563357	0.12357	0.258317	PF03110	NA	miR156a
Lus10019870.g	Lus10019870	AT3G19184.1		AP2/B3-like transcriptional factor family protein	85.7466	52.505	49.2197	60.9236	39.161	29.4876	10.7249	14.6651	16.0016	21.8651	-0.682479	0.171885	0.662995	2.11464	0.000145047	0.000569979	1.43216	0.0116015	0.0314267	-0.612552	0.161792	0.293954	-0.557314	0.34476	0.534691	PF02362	NA	miR159a
Lus10011426.g	Lus10011426	AT4G32880.1	ATHB-8,ATHB8,HB-8	homeobox gene 8	329.345	418.79	1595	1735.1	1278.65	1357.27	391.459	371.865	3038.91	3683.69	-0.337042	0.0437337	0.372257	2.12514	1.83557e-34	1.13812e-32	1.7881	1.01823e-24	4.14271e-23	1.98872	2.96531e-27	2.25935e-25	-3.13821	6.99257e-53	1.32164e-50	PF08670,PF01852,PF00046	NA	miR166 miR166b miR166e miR166f miR166i,k
Lus10011616.g	Lus10011616	AT4G32880.1	ATHB-8,ATHB8,HB-8	homeobox gene 8	19.4879	17.5017	594.916	510.946	423.485	568.689	90.0891	167.601	2649.31	2888.49	-0.156359	0.538658	0.91093	2.10066	3.7755e-15	5.98488e-14	1.94431	3.97223e-13	5.89364e-12	4.83885	8.72111e-39	1.52624e-36	-4.42439	1.05115e-58	2.46922e-56	PF08670,PF01852,PF00046	NA	miR166 miR166b miR166e miR166f miR166i,k
Lus10037696.g	Lus10037696	AT5G63950.1	CHR24	chromatin remodeling 24	997.779	685.066	848.148	958.531	723.112	734.662	196.266	194.837	147.493	199.087	-0.309342	0.161476	0.648077	2.20753	1.0637e-21	2.97787e-20	1.89819	2.38943e-16	4.84314e-15	-0.0398389	0.849203	0.911573	0.183274	0.476825	0.657637	PF00176,PF00271	NA	miR166 miR166e miR166f miR166i,k
Lus10020804.g	Lus10020804	AT5G37020.2	ARF8,ATARF8	auxin response factor 8	606.073	666.314	734.729	902.481	805.988	615.027	155.511	204.264	210.803	226.706	-0.204329	0.342135	0.814322	2.18517	4.22183e-22	1.20954e-20	1.98084	2.43732e-18	5.94402e-17	0.263558	0.172956	0.308564	-0.279643	0.23793	0.415863	PF02309,PF06507,PF02362	NA	miR167i
Lus10004295.g	Lus10004295	AT5G49160.1	DDM2,DMT01,DMT1,MET1,MET2,METI	methyltransferase 1	1157.58	863.833	763.262	865.927	770.47	803.748	194.121	201.122	216.369	252.024	-0.0491376	0.7996	0.97818	2.04296	1.82716e-23	5.74939e-22	1.99383	2.46412e-22	8.43271e-21	-0.331492	0.0403919	0.0986701	-0.239349	0.240705	0.418979	PF01426,PF12047,PF00145	NA	miR319a
Lus10037136.g	Lus10037136	AT1G69440.1	AGO7,ZIP	Argonaute family protein	76.0027	95.0091	420.151	354.981	80.1434	138.17	98.669	82.7532	181.583	176.071	-1.8259	1.96137e-09	1.17816e-06	2.09581	1.47733e-11	1.59637e-10	0.26991	0.399643	0.548762	1.53605	0.00342462	0.0121794	-0.979483	0.101014	0.221411	PF02170,PF02171,PF08699	NA	miR396a,c
Lus10011558.g	Lus10011558	AT2G22840.1	AtGRF1,GRF1	growth-regulating factor 1	723	158.765	676.949	588.928	87.4292	92.6753	51.4795	61.803	320.032	417.738	-2.81316	1.89793e-09	1.16332e-06	3.48197	3.31781e-13	4.32499e-12	0.66881	0.170026	0.290119	-0.284967	0.774618	0.867102	-2.70301	0.0193616	0.0597601	PF08879,PF08880	NA	miR396a,c miR396b,e
Lus10028754.g	Lus10028754	AT1G64080.1	MAKR2	Probable membrane-associated kinase regulator 2	159.801	37.5036	131.253	147.029	32.786	26.9601	17.1598	16.7601	3.4786	6.90476	-2.22033	0.000194349	0.0119368	3.03621	1.14642e-06	6.44687e-06	0.815886	0.204999	0.33529	-0.212106	0.769884	0.864285	1.75095	0.0684071	0.16444		NA	miR396a,c miR396b,e
Lus10008268.g	Lus10008268	AT4G24150.1	AtGRF8,GRF8	growth-regulating factor 8	116.927	25.0024	72.7596	102.352	39.161	37.9126	19.3048	17.8076	66.0935	59.8412	-1.18321	0.043616	0.371937	2.23761	0.000281684	0.00104174	1.0544	0.0930968	0.179661	-0.147798	0.80036	0.882525	-1.76406	0.0116898	0.0395761	PF08879,PF08880	NA	miR396a,c miR396b,e
Lus10033236.g	Lus10033236	AT4G24150.1	AtGRF8,GRF8	growth-regulating factor 8	114.978	41.254	61.3463	64.1728	38.2503	18.5351	11.7974	14.6651	89.0523	64.4444	-1.14788	0.0411699	0.361443	2.245	0.000211455	0.000802774	1.09712	0.0776986	0.155508	-0.758639	0.167693	0.301577	-2.53928	0.000175056	0.00104503	PF08879,PF08880	NA	miR396a,c miR396b,e
Lus10033441.g	Lus10033441	AT3G13960.1	AtGRF5,GRF5	growth-regulating factor 5	157.852	35.0034	204.725	180.334	75.5898	130.588	34.3197	35.6153	25.046	42.5793	-0.900494	0.10156	0.54228	2.4611	1.58946e-05	7.43738e-05	1.56061	0.00658551	0.0192162	0.635361	0.237789	0.390409	0.0612442	0.924633	0.964642	PF08879,PF08880	NA	miR396a,c miR396b,e
Lus10038002.g	Lus10038002	AT2G45480.1	AtGRF9,GRF9	growth-regulating factor 9	11.6927	1.25012	26.3932	26.8064	1.82144	6.74002	0	0	0.695721	0	-2.62836	0.046376	NA	7.09203	0.000189636	0.000726754	4.46367	0.0219022	0.0541287	1.31246	0.329796	0.494908	-1.1413	0.640686	0.785881	PF08879	NA	miR396a,c miR396b,e
Lus10009234.g	Lus10009234	AT2G45480.1	AtGRF9,GRF9	growth-regulating factor 9	7.79515	0	14.2666	21.1202	16.393	9.26753	1.07249	1.04751	0	0	-0.463989	0.714029	NA	4.06015	0.0113633	0.0283142	3.59617	0.0257018	0.0618766	2.11725	0.0705532	0.15443	2.68702	0.19479	0.36062	PF08879	NA	miR396a,c miR396b,e
Lus10024639.g	Lus10024639	AT4G23440.1		Disease resistance protein (TIR-NBS class)	60.4124	18.7518	85.5995	57.6743	37.3396	27.8026	6.43493	14.6651	10.4358	16.1111	-1.13924	0.0736018	0.471113	2.76209	6.9172e-05	0.000288554	1.62285	0.0215715	0.0534239	0.426272	0.495273	0.65754	-0.310509	0.695657	0.824953		NA	miR396d
Lus10004364.g	Lus10004364	AT4G16820.1	PLA-I{beta]2	alpha/beta-Hydrolases superfamily protein	31.1806	11.2511	467.944	500.386	278.681	259.491	91.1616	130.939	554.49	565.039	-0.847475	0.000557829	0.0249453	2.12331	2.15129e-16	3.85992e-15	1.27583	1.10614e-06	7.11719e-06	4.23372	1.0014e-22	5.14494e-21	-2.33315	1.79953e-09	2.66222e-08	PF01764	NA	miR396d
Lus10033773.g	Lus10033773	AT1G49960.1		Xanthine/uracil permease family protein	25.3342	21.252	12.1266	9.74777	8.19649	9.26753	45.0445	47.1379	18.7845	20.7143	-0.326899	0.62508	0.936384	-2.07177	0.000628168	0.00216094	-2.39867	0.000146658	0.000643841	-1.22379	0.0169982	0.0481502	1.22849	0.0182664	0.0570219	PF00860	NA	miR156a
Lus10023391.g	Lus10023391	AT1G11300.1		protein serine/threonine kinases;protein kinases;ATP binding;sugar binding;kinases;carbohydrate binding	29.2318	21.252	16.4066	23.5571	10.9287	26.9601	94.379	122.558	77.9207	49.4841	-0.0656982	0.907475	0.991407	-2.44499	4.10796e-06	2.12127e-05	-2.51069	3.11528e-06	1.85034e-05	-0.353021	0.467919	0.632444	0.757712	0.109252	0.234916	PF07714,PF11883,PF01453	NA	miR156a
Lus10012959.g	Lus10012959	AT3G28345.1		ABC transporter family protein	42.8733	50.0048	84.1728	76.3575	96.5364	64.0302	356.066	578.225	62.6149	88.611	-0.00238893	0.994668	0.999113	-2.54048	1.68879e-13	2.26742e-12	-2.54287	2.26327e-13	3.43365e-12	0.778799	0.0210053	0.0574697	2.64006	4.34808e-15	1.17305e-13	PF00664,PF00005	NA	miR156a
Lus10038565.g	Lus10038565	AT4G27350.1		Protein of unknown function (DUF1223)	83.7978	60.0058	85.5995	105.601	175.769	110.368	736.8	670.405	2130.3	1911.47	0.581457	0.0229193	0.269733	-2.88205	1.06284e-31	5.57218e-30	-2.3006	2.01896e-21	6.44954e-20	0.74548	0.0113114	0.0340905	-1.52241	1.0635e-07	1.20355e-06	PF06764	NA	miR156a
Lus10036363.g	Lus10036363	AT2G45910.1		U-box domain-containing protein kinase family protein	60.4124	57.5055	70.6196	69.859	71.947	104.47	483.693	947.995	168.364	163.413	0.330298	0.346567	0.817407	-3.34936	3.96802e-23	1.22339e-21	-3.01907	3.07569e-19	8.13872e-18	0.428046	0.204555	0.349392	2.10907	4.83304e-10	7.74205e-09	PF00069,PF04564	NA	miR156a
Lus10019931.g	Lus10019931	AT3G09760.1		RING/U-box superfamily protein	25.3342	21.252	19.2599	41.428	29.1431	16.0076	336.762	311.11	338.12	326.825	-0.422468	0.314047	0.796281	-3.42737	3.72273e-20	9.12517e-19	-3.84983	7.79882e-23	2.73292e-21	0.195254	0.637426	0.774982	-0.0378586	0.912936	0.958876	PF00097	NA	miR156a
Lus10013245.g	Lus10013245	AT1G11300.1		protein serine/threonine kinases;protein kinases;ATP binding;sugar binding;kinases;carbohydrate binding	0	1.25012	6.41996	0.812314	4.5536	5.05502	101.886	240.927	4.87005	10.3571	0.375375	0.680414	0.94904	-5.53115	6.22631e-12	7.07613e-11	-5.15577	6.54914e-11	7.56845e-10	2.46778	0.102602	0.207458	4.54315	9.29552e-10	1.42386e-08	PF00954,PF07714,PF08276,PF01453	NA	miR156a
Lus10026279.g	Lus10026279	AT2G16630.1		Pollen Ole e 1 allergen and extensin family protein	21.4367	51.2549	0.713329	1.62463	0.910721	4.21251	119.046	177.029	3.4786	3.45238	1.18638	0.309122	0.792569	-7.01467	3.62351e-12	4.24883e-11	-5.82829	1.41266e-12	1.97808e-11	-4.33173	1.52181e-09	1.82949e-08	5.41605	1.99203e-12	4.19949e-11	PF01190	NA	miR156a
Lus10008964.g	Lus10008964	AT4G24460.1	CLT2	CRT (chloroquine-resistance transporter)-like transporter 2	9.74394	13.7513	15.6932	15.434	20.9466	26.1176	144.786	112.083	100.88	107.024	0.598386	0.204272	0.701994	-3.0442	3.7639e-12	4.39811e-11	-2.44581	8.07546e-09	7.10243e-08	0.691135	0.165404	0.298546	0.306226	0.415635	0.602334		NA	miR159a
Lus10011300.g	Lus10011300	AT3G57680.1		Peptidase S41 family protein	0	17.5017	9.98661	25.9941	2.73216	8.42503	144.786	120.463	85.5737	89.7618	-1.66826	0.0295113	0.30765	-2.88988	1.14656e-05	5.49271e-05	-4.55814	8.3482e-10	8.32491e-09	0.324434	0.691713	0.812933	0.597484	0.452667	0.635701		NA	miR159a
Lus10022792.g	Lus10022792	AT3G14470.1		NB-ARC domain-containing disease resistance protein	0	1.25012	0	0	0	0	18.2323	32.4728	15.3059	23.0159	0.202542	0.929501	0.991407	-7.50073	2.77774e-05	0.000124403	-7.29818	4.5465e-05	0.000220858	-2.34103	0.218114	0.366772	0.411442	0.683147	0.816346	PF00931	NA	miR159a
Lus10024738.g	Lus10024738	AT1G35830.1		VQ motif-containing protein	1.94879	6.2506	23.5399	19.4955	1.82144	11.795	125.481	144.556	940.615	925.237	-1.63252	0.000790743	0.0327124	-2.64526	4.59544e-15	7.21993e-14	-4.27778	6.76213e-21	2.08485e-19	1.71334	0.0717045	0.156361	-2.78858	0.000713419	0.00361068	PF05678	NA	miR159a
Lus10028385.g	Lus10028385	AT1G65770.1	AMR1	ascorbic acid mannose pathway regulator 1	0	8.75084	2.85332	0.812314	9.10721	1.68501	197.338	169.696	86.9651	93.2142	1.49523	0.101835	0.542778	-6.60578	6.91326e-16	1.18233e-14	-5.11055	3.45852e-15	6.23871e-14	-0.517955	0.525777	0.685657	1.02725	0.0683394	0.164337	PF03478	NA	miR159a
Lus10040494.g	Lus10040494	AT3G57680.1		Peptidase S41 family protein	50.6685	28.7528	89.1661	89.3546	87.4292	80.8803	812.947	735.351	473.09	516.706	-0.0856869	0.730684	0.961377	-3.11649	4.30524e-42	4.03013e-40	-3.20218	8.2159e-43	9.4556e-41	1.19071	1.1366e-05	7.29529e-05	0.646976	0.000979437	0.00474805	PF00595,PF03572	NA	miR159a
Lus10002334.g	Lus10002334	AT3G20300.1		Protein of unknown function (DUF3537)	70.1563	75.0072	116.986	116.161	181.233	159.233	1026.37	968.945	231.675	356.746	0.545595	0.0325634	0.322346	-3.09722	3.95973e-36	2.66675e-34	-2.55162	1.26037e-25	5.45122e-24	0.975597	0.000670609	0.00291578	1.76772	4.26385e-10	6.88053e-09	PF12056	NA	miR159a miR319a
Lus10024062.g	Lus10024062	AT1G15520.1	ABCG40,ATABCG40,ATPDR12,PDR12	pleiotropic drug resistance 12	0	0	0	0	0	0	36.4646	13.6176	2.08716	1.15079	0.202542	0.936749	NA	-7.48226	0.000405845	0.00145218	-7.27971	0.00058058	0.00222702	-0.934705	0.666364	0.794807	3.91479	0.0174991	0.0550186	PF01061,PF08370,PF00005	NA	miR159a miR319a
Lus10017937.g	Lus10017937				0	8.75084	0	0	6.37505	1.68501	40.7546	35.6153	25.046	16.1111	4.83572	0.0065892	0.1296	-8.09117	2.65322e-06	1.40926e-05	-3.25545	0.00205305	0.0068981	-1.27032	0.323003	0.487741	0.887157	0.471885	0.653371		NA	miR166 miR166b
Lus10019325.g	Lus10019325	AT5G67230.1	I14H,IRX14-L	Nucleotide-diphospho-sugar transferases superfamily protein	0	0	0	0.812314	3.64288	0	174.816	186.456	2204.04	1583.49	2.20541	0.170817	0.661977	-8.89147	7.03288e-10	6.1645e-09	-6.68606	2.25513e-18	5.51571e-17	1.82944	0.251632	0.407125	-3.39088	9.84817e-36	1.04476e-33	PF03360	NA	miR166 miR166b
Lus10029007.g	Lus10029007	AT5G51160.1		Ankyrin repeat family protein	0	0	0	0	0	0	60.0594	241.974	0.695721	1.15079	0.202542	0.926522	0.991407	-10.0751	1.23171e-09	1.04369e-08	-9.87256	2.61807e-09	2.45693e-08	-0.934703	0.625112	0.766416	7.42148	2.31051e-08	2.90687e-07		NA	miR166 miR166b
Lus10013967.g	Lus10013967	AT4G28500.1	ANAC073,NAC073,SND2	NAC domain containing protein 73	0	2.50024	23.5399	23.5571	31.8752	37.9126	184.468	164.459	867.564	705.436	0.569652	0.0973449	0.530404	-2.88906	3.12796e-20	7.76354e-19	-2.31941	1.36865e-14	2.31015e-13	4.26168	5.33264e-05	0.000298239	-2.17397	1.53389e-15	4.3375e-14	PF02365	NA	miR166 miR166b miR166e miR166f miR166i,k
Lus10015392.g	Lus10015392	AT4G28500.1	ANAC073,NAC073,SND2	NAC domain containing protein 73	0	0	22.8265	22.7448	33.6967	48.0227	265.977	228.357	642.846	501.746	0.846206	0.0187508	0.241537	-3.43906	8.28479e-25	2.8792e-23	-2.59286	1.90773e-16	3.91161e-15	6.78509	4.28424e-06	2.98252e-05	-1.21265	0.000408061	0.00221195	PF02365	NA	miR166 miR166b miR166e miR166f miR166i,k
Lus10007964.g	Lus10007964	AT1G13580.2	LAG13	LAG1 longevity assurance homolog 3	3.89757	2.50024	54.9263	43.0527	32.786	42.9676	224.15	265.02	81.3993	101.27	-0.371455	0.331311	0.807329	-2.31725	7.48017e-11	7.41749e-10	-2.68871	2.30261e-13	3.48409e-12	3.83429	7.74856e-07	6.19166e-06	1.42823	1.79929e-05	0.000135563	PF03798	NA	miR166 miR166b miR166i,k
Lus10035862.g	Lus10035862	AT1G79820.1	SGB1	Major facilitator superfamily protein	87.6954	100.01	146.232	145.404	100.179	160.918	752.887	641.075	606.669	659.404	-0.156919	0.540081	0.911536	-2.25683	3.65388e-20	8.97605e-19	-2.41374	2.61669e-22	8.92755e-21	0.552041	0.0225239	0.0608576	0.139586	0.548093	0.718619	PF00083	NA	miR166 miR166e miR166f miR166i,k
Lus10008974.g	Lus10008974	AT4G26140.1	BGAL12	beta-galactosidase 12	124.722	48.7547	23.5399	32.4926	88.3399	48.8652	44425.7	35485.4	1224.47	2032.3	1.29318	0.0184501	0.239951	-10.4806	5.69673e-85	2.33468e-82	-9.18742	2.96551e-69	9.77048e-67	-0.838454	0.192271	0.333686	4.61708	1.21871e-10	2.09842e-09	PF01301	NA	miR166 miR166e miR166i,k
Lus10028848.g	Lus10028848	AT4G26140.1	BGAL12	beta-galactosidase 12	37.027	41.254	7.13329	12.997	14.5715	16.0076	17408.6	14814.9	532.226	812.46	0.626424	0.145512	0.623085	-10.6659	9.84153e-199	1.10245e-194	-10.0394	8.91879e-210	9.99083e-206	-1.65784	1.5649e-06	1.18136e-05	4.58621	8.91139e-78	3.44787e-75	PF01301	NA	miR166 miR166e miR166i,k
Lus10002645.g	Lus10002645	AT5G65380.1		MATE efflux family protein	60.4124	33.7532	26.3932	11.3724	23.6787	16.0076	110.466	195.884	33.3946	52.9365	0.059489	0.918938	0.991407	-3.0111	4.45678e-08	3.07419e-07	-2.95162	1.00513e-07	7.56516e-07	-1.25825	0.00910911	0.0284351	1.84054	0.000334271	0.00185758	PF01554	NA	miR166 miR166i,k
Lus10015509.g	Lus10015509	AT2G18700.1	ATTPS11,ATTPSB,TPS11	trehalose phosphatase/synthase 11	29.2318	7.50072	5.70663	7.31083	5.46433	3.37001	42.8996	39.8053	21.5673	18.4127	-0.561551	0.530244	0.908351	-2.67141	0.000691458	0.00235551	-3.23296	0.000118005	0.000528051	-1.6853	0.0141761	0.0412623	1.04323	0.130441	0.269207	PF02358,PF00982	NA	miR166 miR166i,k
Lus10001670.g	Lus10001670	AT2G46660.1	CYP78A6	cytochrome P450, family 78, subfamily A, polypeptide 6	216.315	73.7571	24.9665	30.8679	48.2682	54.7627	275.63	340.44	9.74009	58.6904	0.885569	0.15813	0.642922	-3.4653	1.85866e-08	1.34878e-07	-2.57973	2.15865e-05	0.000110484	-1.86339	0.00136478	0.00543597	3.20119	2.02023e-06	1.84708e-05	PF00067	NA	miR166b
Lus10002208.g	Lus10002208	AT2G38290.1	AMT2,AMT2;1,ATAMT2	ammonium transporter 2	74.0539	188.768	29.9598	30.8679	71.0362	51.3927	454.735	985.705	530.835	441.904	1.00806	0.0236807	0.274499	-4.5661	2.64764e-26	1.00425e-24	-3.55805	1.46808e-17	3.38151e-16	-1.53925	0.000498568	0.00223813	0.565922	0.243072	0.421465	PF00909	NA	miR166b
Lus10013494.g	Lus10013494	AT1G13580.2	LAG13	LAG1 longevity assurance homolog 3	3.89757	0	22.8265	17.8709	28.2323	33.7001	280.992	317.395	116.185	96.6666	0.602585	0.139606	0.613362	-3.87311	5.3375e-25	1.87432e-23	-3.27053	1.76742e-19	4.78613e-18	4.05081	0.000132401	0.000680143	1.48643	1.15767e-05	9.07993e-05	PF03798	NA	miR166b
Lus10015496.g	Lus10015496	AT4G30440.1	GAE1	UDP-D-glucuronate 4-epimerase 1	200.725	216.271	220.419	135.656	190.341	167.658	816.164	1028.65	1007.4	1132.38	0.00407208	0.987134	0.998338	-2.37017	3.43244e-22	9.88437e-21	-2.3661	6.71292e-22	2.22919e-20	-0.22539	0.312878	0.477214	-0.213219	0.362874	0.552391	PF01370	NA	miR166b
Lus10020233.g	Lus10020233	AT5G16270.1	ATRAD21.3,SYN4	sister chromatid cohesion 1 protein 4	48.7197	8.75084	3.56664	5.6862	0	10.11	32.1747	43.9953	20.1759	20.7143	0.149551	0.893786	0.991407	-3.04734	0.00374675	0.0106409	-2.89779	0.00598475	0.0176827	-2.53849	0.00444411	0.0152967	0.898092	0.354868	0.544522	PF04825	NA	miR166b
Lus10021102.g	Lus10021102	AT3G09270.1	ATGSTU8,GSTU8	glutathione S-transferase TAU 8	9.74394	23.7523	28.5332	14.6217	34.6074	29.4876	200.555	275.495	245.589	194.484	0.558672	0.208923	0.705538	-3.45302	1.21224e-16	2.22981e-15	-2.89435	1.18496e-12	1.6746e-11	0.602479	0.193807	0.335694	0.11116	0.775459	0.877612	PF02798,PF00043	NA	miR166b
Lus10041452.g	Lus10041452	AT1G25450.1	CER60,KCS5	3-ketoacyl-CoA synthase 5	261.137	521.3	0	0	0	0.842503	327.109	391.768	2.78288	3.45238	1.64384	0.425872	0.863804	-11.326	3.04639e-14	4.39009e-13	-9.68212	5.66672e-11	6.60777e-10	-10.6311	5.17412e-23	2.72929e-21	6.88033	1.69481e-24	9.90002e-23	PF08392,PF08541	NA	miR166b
Lus10016860.g	Lus10016860	AT4G21380.1	ARK3,RK3	receptor kinase 3	3.89757	3.75036	28.5332	8.12314	25.5002	13.48	183.396	451.476	43.8304	54.0873	0.0729913	0.906937	0.991407	-4.10294	3.14166e-12	3.70841e-11	-4.02994	9.89273e-12	1.25597e-10	2.31318	0.00472964	0.0161554	2.70128	2.19522e-06	1.99102e-05	PF00954,PF07714,PF11883,PF08276,PF01453	NA	miR166b miR166e miR166f
Lus10016871.g	Lus10016871	AT4G27290.1		S-locus lectin protein kinase family protein	0	0	0	0	0	0.842503	21.4498	71.2306	43.8304	46.0317	1.64109	0.455119	0.878739	-8.37109	5.85284e-07	3.43684e-06	-6.72999	5.26324e-05	0.000252753	-0.213367	0.91087	0.949067	0.0456607	0.957281	0.979277	PF00954,PF07714,PF11883,PF08276,PF01453	NA	miR166b miR166e miR166f
Lus10020353.g	Lus10020353	AT1G64940.1	CYP89A6	cytochrome P450, family 87, subfamily A, polypeptide 6	35.0782	150.014	7.13329	15.434	44.6253	3.37001	778.627	688.213	196.889	207.143	1.08938	0.349809	0.819258	-6.02583	1.58192e-07	1.0103e-06	-4.93644	1.36997e-05	7.2939e-05	-2.40279	0.0142792	0.0415336	1.86024	0.0937894	0.209098	PF00067	NA	miR166b miR166e miR166f
Lus10024064.g	Lus10024064	AT1G11340.1		S-locus lectin protein kinase family protein	274.779	308.78	37.0931	33.3049	40.0717	56.4477	210.208	181.219	37.5689	37.9762	0.456602	0.177335	0.669008	-2.47305	7.95828e-15	1.22345e-13	-2.01645	1.11298e-10	1.24303e-09	-2.81111	4.39028e-26	3.04789e-24	2.37395	1.6862e-13	3.9441e-12	PF00954,PF00069,PF08276,PF01453	NA	miR166b miR166e miR166f
Lus10007765.g	Lus10007765	AT5G67360.1	ARA12	Subtilase family protein	152.005	510.049	900.221	982.9	1377.92	1837.5	6752.39	7667.76	8053.66	8975.03	0.771941	0.133864	0.603222	-2.93692	1.14531e-08	8.56462e-08	-2.16497	2.5576e-05	0.000129346	1.93984	9.53766e-05	0.000505641	-0.239867	0.672827	0.809547	PF05922,PF00082,PF02225	NA	miR166f
Lus10006445.g	Lus10006445	AT3G47570.1		Leucine-rich repeat protein kinase family protein	0	0	0	0	0	0	64.3493	158.174	3.4786	3.45238	0.202542	0.92595	0.991407	-9.63436	3.91621e-09	3.11204e-08	-9.43182	8.21833e-09	7.21676e-08	-0.934706	0.620055	0.762804	5.00433	6.28916e-08	7.38421e-07	PF00069,PF00560	NA	miR167i
Lus10006793.g	Lus10006793	AT3G14460.1		LRR and NB-ARC domains-containing disease resistance protein	9.74394	15.0014	17.1199	22.7448	14.5715	22.7476	107.249	99.5133	54.2662	79.4047	-0.0870006	0.868141	0.991407	-2.3787	1.00499e-06	5.69733e-06	-2.4657	6.44327e-07	4.28693e-06	0.599821	0.237794	0.390409	0.640321	0.121516	0.254932		NA	miR167i
Lus10006825.g	Lus10006825	AT1G47890.1	AtRLP7,RLP7	receptor like protein 7	0	0	0	0	0	0	262.76	344.63	34.786	2.30159	0.202541	0.960647	0.994896	-11.0827	0.00393289	0.0111159	-10.8802	0.0046432	0.0141881	-0.934765	0.743643	0.848564	4.0289	0.121964	0.255694	PF00560,PF08263	NA	miR167i
Lus10011387.g	Lus10011387	AT3G47570.1		Leucine-rich repeat protein kinase family protein	0	0	0	0	0	0	94.379	195.884	16.6973	25.3174	0.202542	0.924434	0.991407	-10.0178	2.10566e-10	1.97496e-09	-9.81521	4.81635e-10	4.95131e-09	-0.934711	0.613036	0.758132	2.8026	2.65375e-05	0.000192615	PF00069,PF00560,PF08263	NA	miR167i
Lus10011388.g	Lus10011388	AT3G47570.1		Leucine-rich repeat protein kinase family protein	0	0	0	0	0	0	185.541	340.44	9.04437	5.75396	0.202542	0.923318	0.991407	-10.8753	1.30816e-12	1.59978e-11	-10.6728	3.37063e-12	4.52731e-11	-0.934709	0.60817	0.754508	5.11385	4.47655e-16	1.33352e-14	PF00069,PF00560,PF08263	NA	miR167i
Lus10014657.g	Lus10014657	AT1G08650.1	ATPPCK1,PPCK1	phosphoenolpyruvate carboxylase kinase 1	11.6927	31.253	22.8265	29.2433	25.5002	37.9126	273.485	201.122	670.675	487.936	0.292582	0.46687	0.882791	-3.19231	7.73824e-18	1.57511e-16	-2.89973	3.60007e-15	6.46973e-14	0.342428	0.398224	0.566524	-1.28953	0.000106423	0.00066946	PF00069	NA	miR167i
Lus10014910.g	Lus10014910	AT1G71400.1	AtRLP12,RLP12	receptor like protein 12	0	7.50072	6.41996	9.74777	5.46433	7.58252	471.895	835.912	68.1806	42.5793	-0.292301	0.636919	0.939352	-6.34914	1.64417e-37	1.19597e-35	-6.64144	2.33892e-35	1.81528e-33	0.723293	0.321856	0.486553	3.54671	9.92728e-18	3.35193e-16	PF00560,PF08263	NA	miR167i
Lus10019990.g	Lus10019990	AT5G57670.2		Protein kinase superfamily protein	639.202	878.834	18.5466	27.6187	34.6074	11.795	135.134	100.561	169.756	180.674	0.00291048	0.994592	0.999113	-2.35878	1.87761e-09	1.55301e-08	-2.35587	3.55552e-09	3.27092e-08	-5.04669	1.27071e-54	5.474e-52	-0.571581	0.109332	0.235021	PF00069	NA	miR167i
Lus10020514.g	Lus10020514	AT3G29590.1	AT5MAT	HXXXD-type acyl-transferase family protein	212.418	277.527	2.85332	0	0	0	132.989	112.083	21.5673	9.20634	-3.22463	0.0531007	0.41058	-6.34605	4.51038e-14	6.41183e-13	-9.57068	2.00042e-10	2.16664e-09	-8.25245	5.60581e-24	3.22536e-22	2.93723	3.54919e-09	5.02031e-08	PF02458	NA	miR167i
Lus10025118.g	Lus10025118	AT2G17040.1	anac036,NAC036	NAC domain containing protein 36	0	6.2506	1.42666	0	0	0	185.541	179.124	25.046	18.4127	-2.22754	0.226012	0.722978	-7.91664	4.60886e-12	5.32252e-11	-10.1442	3.42599e-11	4.10459e-10	-3.17782	0.0125026	0.0371113	3.05415	9.60192e-09	1.28261e-07	PF02365	NA	miR167i
Lus10027580.g	Lus10027580	AT5G62230.2	ERL1	ERECTA-like 1	0	3.75036	0	0	0	0.842503	63.2769	146.651	2.78288	2.30159	1.64164	0.448811	0.874416	-9.5503	4.90877e-09	3.83637e-08	-7.90866	1.06421e-06	6.86182e-06	-3.13529	0.0342971	0.0863557	5.34871	2.6478e-08	3.29592e-07	PF00560,PF08263	NA	miR167i
Lus10036539.g	Lus10036539	AT5G51810.1	AT2353,ATGA20OX2,GA20OX2	gibberellin 20 oxidase 2	0	0	8.55995	8.93546	5.46433	10.9525	111.539	161.316	5.56577	13.8095	-0.0834813	0.908272	0.991407	-3.96396	1.07469e-09	9.17815e-09	-4.04744	1.16355e-09	1.13919e-08	4.88887	0.00137879	0.0054866	3.88304	3.23434e-10	5.29984e-09	PF03171	NA	miR167i
Lus10009442.g	Lus10009442	AT1G33030.1		O-methyltransferase family protein	0	0	0	0	0	0	41.8271	133.034	9.74009	2.30159	0.202541	0.956268	0.994264	-9.28636	0.00633819	0.0169803	-9.08382	0.00758027	0.0217061	-0.934709	0.633626	0.772551	3.80816	0.000339218	0.00188094	PF00891,PF08100	NA	miR319a
Lus10022360.g	Lus10022360	AT5G53550.1	ATYSL3,YSL3	YELLOW STRIPE like 3	76.0027	226.272	525.01	279.436	543.7	716.127	3569.24	5272.11	7784.42	7455.99	0.64688	0.256081	0.7478	-3.45786	1.18634e-09	1.00805e-08	-2.81098	7.4868e-07	4.94111e-06	1.76153	0.000413641	0.00189434	-0.785563	0.16263	0.317169	PF03169	NA	miR319a
Lus10026037.g	Lus10026037	AT4G36790.1		Major facilitator superfamily protein	128.62	72.507	139.099	121.035	137.519	128.903	677.813	614.887	1673.21	1520.2	0.0325954	0.890744	0.991407	-2.31158	1.62982e-24	5.5381e-23	-2.27898	1.50421e-23	5.53464e-22	0.429583	0.0548722	0.126122	-1.30527	2.47963e-10	4.12481e-09	PF07690	NA	miR319a
Lus10026124.g	Lus10026124				15.5903	11.2511	0	0	0	0	12.8699	24.0927	0	2.30159	0.202542	0.933326	NA	-7.04463	0.000324138	0.00118338	-6.84209	0.00047971	0.00187412	-6.4741	1.82346e-05	0.000112217	4.22229	0.00741775	0.0269854		NA	miR319a
Lus10028345.g	Lus10028345	AT4G36380.1	ROT3	Cytochrome P450 superfamily protein	83.7978	246.274	0	0.812314	0	0.842503	10.7249	3.14252	5.56577	1.15079	0.194827	0.927462	0.991407	-4.17938	0.0109146	0.027334	-3.98456	0.0158528	0.0410659	-8.66116	4.49332e-13	8.54928e-12	0.932943	0.344794	0.534718	PF00067	NA	miR319a
Lus10028936.g	Lus10028936	AT4G17250.1			5.84636	3.75036	1.42666	1.62463	6.37505	0.842503	67.5668	116.273	104.358	118.532	1.21849	0.234537	0.731845	-5.91808	4.23376e-11	4.32725e-10	-4.69958	1.75198e-10	1.91222e-09	-0.904302	0.287244	0.447895	-0.276162	0.609517	0.763394		NA	miR319a
Lus10030667.g	Lus10030667	AT5G40010.1	AATP1	AAA-ATPase 1	0	0	11.4133	0.812314	3.64288	4.21251	18.2323	58.6605	6.95721	11.5079	-0.651627	0.597233	0.925671	-2.63872	0.0215163	0.0493972	-3.29035	0.00577825	0.0171519	4.14483	0.0162758	0.0463638	2.07283	0.0599134	0.148577	PF00004	NA	miR319a
Lus10033786.g	Lus10033786	AT4G33860.1		Glycosyl hydrolase family 10 protein	15.5903	172.517	0	0	1.82144	0	111.539	45.0429	2.08716	4.60317	2.66106	0.181057	0.673487	-9.12684	1.03924e-07	6.80792e-07	-6.46577	2.57915e-06	1.55638e-05	-7.84872	2.47606e-09	2.89485e-08	4.60088	4.07071e-05	0.000284112	PF02018,PF00331	NA	miR319a
Lus10040336.g	Lus10040336	AT2G39370.1			0	0	0	0	0	0	145.859	148.746	14.6101	25.3174	0.202542	0.923782	0.991407	-10.039	9.85364e-11	9.62133e-10	-9.83642	2.31772e-10	2.48609e-09	-0.93471	0.609085	0.755282	2.90748	8.1561e-07	8.07434e-06		NA	miR319a
Lus10002324.g	Lus10002324	AT3G15980.2		Coatomer, beta\' subunit	0	1.25012	0.713329	1.62463	1.82144	6.74002	94.379	175.981	61.9192	8.05555	1.9099	0.126979	0.591252	-6.87844	3.83127e-09	3.04814e-08	-4.96854	1.28996e-07	9.55275e-07	1.82072	0.262788	0.419694	1.93297	0.0353625	0.0977447	PF00400	NA	miR396a,c
Lus10033719.g	Lus10033719	AT3G45070.1		P-loop containing nucleoside triphosphate hydrolases superfamily protein	602.175	811.328	4.9933	7.31083	6.37505	2.52751	64.3493	45.0429	1.39144	5.75396	-0.473732	0.475972	0.886292	-3.1641	3.53609e-10	3.21433e-09	-3.63783	2.7445e-10	2.91965e-09	-7.06364	1.71616e-68	1.5585e-65	4.13336	1.80935e-10	3.07038e-09	PF00685	NA	miR396a,c miR396b,e
Lus10042306.g	Lus10042306	AT5G66440.1			13.6415	18.7518	210.432	151.903	139.34	134.8	990.98	887.24	253.938	323.373	-0.404736	0.10956	0.559232	-2.37179	1.05529e-22	3.14678e-21	-2.77652	2.01112e-29	1.09185e-27	3.2623	2.06538e-17	6.37271e-16	1.70592	8.5126e-11	1.50029e-09		NA	miR396a,c miR396b,e
Lus10013552.g	Lus10013552	AT2G16600.1	ROC3	rotamase CYP 3	25.3342	23.7523	263.932	349.295	440.789	445.684	2373.42	2100.25	80.7036	209.444	0.532301	0.102164	0.543755	-2.86759	7.26725e-19	1.57971e-17	-2.33529	4.40399e-13	6.51698e-12	3.93757	7.53064e-22	3.55889e-20	3.96099	5.33778e-26	3.40919e-24	PF00160	NA	miR396a,c miR396b,e
Lus10003061.g	Lus10003061	AT5G15900.1	TBL19	TRICHOME BIREFRINGENCE-LIKE 19	0	0	4.9933	4.87389	18.2144	0	703.553	659.93	688.068	685.872	0.879754	0.58417	0.922545	-7.1103	6.46731e-06	3.22847e-05	-6.23054	6.2995e-05	0.000298171	4.60396	0.0144023	0.0418336	-0.0110243	0.993561	0.996554	PF03005	NA	miR396a,c miR396b,e
Lus10014932.g	Lus10014932	AT5G53190.1		Nodulin MtN3 family protein	0	0	1.42666	0.812314	10.0179	0.842503	316.384	339.393	2.78288	24.1666	2.26054	0.179766	0.672103	-8.18355	5.6062e-07	3.29893e-06	-5.92301	5.15282e-05	0.000247875	3.49235	0.0782351	0.167513	4.62167	0.00267154	0.0113147	PF03083	NA	miR396a,c miR396b,e
Lus10034087.g	Lus10034087	AT5G15890.1	TBL21	TRICHOME BIREFRINGENCE-LIKE 21	3.89757	3.75036	12.1266	12.997	120.215	117.95	826.889	1064.27	985.141	1133.53	3.24713	6.73942e-22	5.06029e-18	-6.23661	1.12843e-80	4.16727e-78	-2.98948	3.16232e-39	2.9852e-37	4.10625	0.000563689	0.00249941	-0.163852	0.886321	0.944813	PF03005	NA	miR396a,c miR396b,e
Lus10038203.g	Lus10038203	AT3G25180.1	CYP82G1	cytochrome P450, family 82, subfamily G, polypeptide 1	19.4879	72.507	0	0	3.64288	0.842503	252.035	299.587	126.621	87.4602	3.97419	0.0163356	0.225056	-10.9439	7.43326e-13	9.31749e-12	-6.96969	1.04926e-17	2.43183e-16	-5.51213	1.50298e-11	2.37543e-10	1.36185	0.014248	0.0466545	PF00067	NA	miR396a,c miR396b,e
Lus10012531.g	Lus10012531	AT3G01900.1	CYP94B2	cytochrome P450, family 94, subfamily B, polypeptide 2	21.4367	30.0029	2.13999	3.24926	4.5536	6.74002	48.262	21.9977	62.6149	35.6746	1.08399	0.238185	0.733794	-3.71536	1.11464e-05	5.35366e-05	-2.63138	0.000548249	0.00211265	-2.65619	7.08247e-05	0.000385702	-0.494401	0.447985	0.631564	PF00067	NA	miR396a,c miR396b,e miR396d
Lus10041715.g	Lus10041715	AT3G50740.1	UGT72E1	UDP-glucosyl transferase 72E1	0	5.00048	0.713329	2.43694	28.2323	11.795	753.96	678.785	2099.69	2309.64	3.702	2.28013e-06	0.000391322	-8.87886	5.45682e-32	2.92475e-30	-5.17686	4.16454e-63	1.06025e-60	1.98684	0.175177	0.311485	-1.62177	0.252405	0.432944	PF00201	NA	miR396b,e
Lus10009429.g	Lus10009429	AT1G34420.1		leucine-rich repeat transmembrane protein kinase family protein	0	0	2.13999	0	0	0	523.375	1018.18	601.103	353.293	-2.79741	0.125516	0.589986	-9.42656	3.85218e-17	7.37644e-16	-12.224	4.73169e-14	7.61923e-13	1.07611	0.528223	0.687833	0.689723	0.101099	0.221553	PF00069,PF00560,PF08263	NA	miR396d
Lus10024091.g	Lus10024091				25.3342	58.7556	42.7997	47.9265	27.3216	26.1176	218.788	212.644	222.631	174.92	-0.762814	0.05604	0.418979	-2.25082	4.54782e-10	4.08538e-09	-3.01363	3.83538e-15	6.86576e-14	-0.260375	0.507727	0.669523	0.115227	0.766006	0.871894		NA	miR396d
Lus10020536.g	Lus10020536	AT1G27170.1		transmembrane receptors;ATP binding	87.6954	101.26	9.27328	8.12314	16.393	26.9601	210.208	188.551	73.7464	80.5555	1.3195	0.0067054	0.131132	-4.51464	6.65154e-24	2.17655e-22	-3.19514	2.30045e-16	4.67688e-15	-2.6535	2.07958e-10	2.81531e-09	1.3717	0.00162425	0.00733845	PF01582,PF00560,PF00931	NA	miR396d
Lus10018042.g	Lus10018042	AT5G55480.1	SVL1	SHV3-like 1	25.3342	37.5036	35.6664	24.3694	69.2148	97.7303	323.892	620.125	110.62	90.9126	1.47182	0.000347345	0.0178327	-3.97008	4.03051e-23	1.24152e-21	-2.49826	5.60639e-11	6.54196e-10	0.833216	0.111235	0.220482	2.22572	4.52558e-05	0.000312084	PF03009	NA	miR396d
Lus10032345.g	Lus10032345	AT3G59140.1	ATMRP14,MRP14	multidrug resistance-associated protein 14	0	0	0	0	0	2.52751	89.0166	89.0382	4.17433	14.9603	3.21132	0.0846332	0.501752	-9.31249	2.30247e-08	1.64924e-07	-6.10117	2.49412e-07	1.77579e-06	1.09968	0.546047	0.70368	3.26305	0.000385859	0.00210618	PF00664,PF00005	NA	miR396d
Lus10007675.g	Lus10007675	AT4G32700.2	TEB	helicases;ATP-dependent helicases;nucleic acid binding;ATP binding;DNA-directed DNA polymerases;DNA binding	23.3854	6.2506	14.2666	17.0586	10.0179	2.52751	26.8122	41.9003	10.4358	6.90476	-1.32981	0.140703	0.614188	-1.13478	0.175141	0.283395	-2.46459	0.00574476	0.0170607	-0.381322	0.637769	0.775272	1.96903	0.0286868	0.0824239		NA	miR156a
Lus10034959.g	Lus10034959	AT1G67290.1		glyoxal oxidase-related protein	130.569	143.764	9.98661	11.3724	0	2.52751	27.8847	18.8551	6.95721	2.30159	-3.03028	0.00286474	0.078791	-1.13115	0.0671886	0.130257	-4.16142	3.32774e-05	0.000164798	-4.49716	8.92817e-10	1.10863e-08	2.26654	0.0139028	0.0456809	PF09118,PF07250	NA	miR156a
Lus10043455.g	Lus10043455	AT3G54510.2		Early-responsive to dehydration stress protein (ERD4)	7.79515	16.2516	4.9933	3.24926	0	0	15.0148	12.5701	4.87005	9.20634	-4.68256	0.0090653	NA	-1.7368	0.115614	0.203451	-6.41935	0.000271392	0.00112528	-2.51854	0.0273641	0.0716314	0.989913	0.42003	0.606495	PF06772,PF02714	NA	miR156a
Lus10012780.g	Lus10012780	AT5G18840.1		Major facilitator superfamily protein	3.89757	1.25012	106.999	56.0497	46.4468	36.2276	187.686	277.59	7.65293	21.8651	-0.983222	0.0535343	0.411425	-1.51061	0.00213674	0.00648257	-2.49383	7.63848e-07	5.02739e-06	4.72058	9.05352e-07	7.14605e-06	4.03143	6.51312e-11	1.16602e-09	PF00083	NA	miR159a
Lus10039634.g	Lus10039634	AT2G22680.1		Zinc finger (C3HC4-type RING finger) family protein	68.2075	37.5036	19.9732	25.1817	9.10721	30.3301	77.2192	89.0382	159.32	149.603	-0.183477	0.734246	0.961933	-1.8833	0.000217623	0.00082405	-2.06678	7.00165e-05	0.000328307	-1.29395	0.00350196	0.0124229	-0.89436	0.0523129	0.133739		NA	miR159a
Lus10022358.g	Lus10022358	AT5G53550.1	ATYSL3,YSL3	YELLOW STRIPE like 3	60.4124	28.7528	49.933	44.6773	11.8394	24.4326	74.0018	104.751	240.719	170.317	-1.37685	0.00489227	0.109245	-0.917415	0.041082	0.0857162	-2.29427	2.21243e-06	1.35183e-05	-0.415998	0.431088	0.598405	-1.20289	0.0339872	0.0946925	PF03169	NA	miR166 miR166b miR166e miR166f
Lus10013224.g	Lus10013224	AT1G20640.1		Plant regulator RWP-RK family protein	0	0	0	6.49851	0.910721	0	24.6673	20.9502	7.65293	4.60317	-2.86174	0.165186	NA	-2.83025	0.0601236	0.118477	-5.692	0.00469349	0.0143234	2.68656	0.181006	0.319148	1.8855	0.232977	0.410014	PF02042,PF00564	NA	miR166 miR166b miR166e miR166f miR166i,k
Lus10029163.g	Lus10029163	AT1G60190.1		ARM repeat superfamily protein	181.237	80.0077	134.106	86.1053	57.3754	46.3376	254.18	209.502	427.173	478.73	-1.08986	0.00402694	0.0972229	-1.07192	0.00303287	0.00883824	-2.16178	8.72674e-09	7.64124e-08	-0.672133	0.109172	0.217516	-0.965892	0.0383719	0.104146	PF00514,PF04564	NA	miR166e
Lus10018359.g	Lus10018359	AT4G04890.1	PDF2	protodermal factor 2	418.989	242.523	2.85332	0.812314	1.82144	0	6.43493	6.28505	0.695721	0	-1.10225	0.392615	0.844503	-1.75356	0.0497697	0.101079	-2.85581	0.0164135	0.0422876	-7.86523	5.34374e-31	5.29661e-29	3.85696	0.00971096	0.0338453	PF01852	NA	miR396a,c
Lus10005863.g	Lus10005863	AT2G29670.1		Tetratricopeptide repeat (TPR)-like superfamily protein	19.4879	32.5031	7.13329	1.62463	0.910721	3.37001	12.8699	19.9027	4.17433	3.45238	-1.03449	0.378283	0.836419	-1.88594	0.0624749	0.122465	-2.92043	0.00947568	0.0263456	-2.97223	0.000409499	0.00187677	2.08989	0.0366208	0.100463		NA	miR396a,c miR396b,e
Lus10028746.g	Lus10028746	AT5G41620.1			19.4879	15.0014	49.933	47.1142	22.768	25.2751	87.9441	129.891	329.772	280.793	-1.01375	0.00881294	0.15662	-1.16636	0.000840354	0.002812	-2.18011	8.75396e-09	7.66308e-08	1.10411	0.0198361	0.0547984	-1.48763	0.000307878	0.00173112		NA	miR396d
Lus10041438.g	Lus10041438	AT1G25400.1			40.9245	57.5055	9.27328	22.7448	10.0179	16.0076	54.6969	57.613	49.3962	51.7857	-0.282737	0.638867	0.940258	-1.82211	0.00112221	0.00364448	-2.10484	0.000263151	0.00109489	-1.77699	0.000121089	0.000627819	0.151939	0.756514	0.865674		NA	miR396d
Lus10038784.g	Lus10038784	AT4G16370.1	ATOPT3,OPT3	oligopeptide transporter	134.466	430.041	221.132	251.005	392.521	331.104	1177.59	1571.26	1487.45	1697.42	0.616154	0.0863441	0.505706	-2.54189	1.05836e-12	1.30521e-11	-1.92574	6.16096e-08	4.77723e-07	0.0711735	0.844629	0.908696	-0.212211	0.604191	0.759529	PF03169	NA	miR156a
Lus10004726.g	Lus10004726	AT5G36930.2		Disease resistance protein (TIR-NBS-LRR class) family	1.94879	2.50024	22.8265	25.9941	68.3041	71.6127	93.3066	103.703	1.39144	5.75396	1.52063	0.00228752	0.0677547	-2.01427	5.00716e-05	0.000214576	-0.493637	0.300406	0.446346	4.37276	1.61189e-05	0.000100113	4.91817	5.78158e-09	7.93567e-08	PF00931	NA	miR159a
Lus10009476.g	Lus10009476	AT1G72180.1		Leucine-rich receptor-like protein kinase family protein	9.74394	3.75036	45.6531	34.9295	57.3754	80.8803	284.21	151.889	1192.47	1158.85	0.777191	0.027367	0.297159	-2.43185	9.28295e-13	1.15542e-11	-1.65466	5.74054e-07	3.84833e-06	3.13218	2.51254e-07	2.15918e-06	-2.43115	1.59736e-10	2.71906e-09	PF00069,PF00560,PF08263	NA	miR159a
Lus10029884.g	Lus10029884	AT1G77170.1		Tetratricopeptide repeat (TPR)-like superfamily protein	29.2318	17.5017	17.1199	7.31083	22.768	12.6375	55.7694	47.1379	19.4802	33.373	0.521593	0.446039	0.873393	-2.06438	0.00181955	0.00561452	-1.54279	0.0180205	0.0458612	-0.621656	0.281286	0.441184	0.97913	0.106738	0.230895	PF01535	NA	miR159a
Lus10014194.g	Lus10014194	AT2G36270.1	ABI5,GIA1	Basic-leucine zipper (bZIP) transcription factor family protein	3.89757	20.0019	2.85332	0.812314	12.7501	5.89752	33.2472	36.6628	14.6101	4.60317	2.31593	0.0430406	0.369654	-4.22662	0.000150597	0.000589649	-1.91069	0.0460695	0.101098	-1.16066	0.241183	0.394394	1.83404	0.0878706	0.199042	PF00170	NA	miR166 miR166b
Lus10004869.g	Lus10004869	AT2G27500.2		Glycosyl hydrolase superfamily protein	66.2588	260.025	42.0864	60.9236	184.876	117.95	327.109	335.203	891.914	914.88	1.55748	0.000439389	0.0212164	-2.68731	1.01315e-09	8.69679e-09	-1.12983	0.00847771	0.0238972	-0.692573	0.325317	0.490244	-1.44783	0.0717144	0.170509	PF00332	NA	miR166 miR166b miR166e miR166f miR166i,k
Lus10030424.g	Lus10030424	AT1G13960.1	WRKY4	WRKY DNA-binding protein 4	214.367	228.772	26.3932	24.3694	41.8932	53.9202	167.308	163.411	349.252	287.698	0.917299	0.00552654	0.117552	-2.70182	4.09317e-18	8.49106e-17	-1.78452	8.89796e-10	8.84689e-09	-2.60528	3.92858e-17	1.18283e-15	-0.947505	0.00463016	0.0181023	PF03106	NA	miR166 miR166b miR166e miR166f miR166i,k
Lus10013678.g	Lus10013678	AT3G15115.1			93.5418	107.51	17.8332	21.9325	85.6078	78.3528	143.714	111.036	91.8352	72.4999	2.04765	1.09229e-07	3.21627e-05	-2.68351	2.24661e-12	2.68299e-11	-0.635863	0.063435	0.131706	-0.987721	0.0816077	0.173214	0.630018	0.328705	0.517899		NA	miR166b
Lus10031003.g	Lus10031003	AT3G45940.1		Glycosyl hydrolases family 31 protein	5.84636	13.7513	8.55995	12.997	56.4647	47.1802	142.641	122.558	14.6101	10.3571	2.27311	1.81436e-05	0.00194616	-3.62922	3.40624e-12	4.00665e-11	-1.35611	0.00349143	0.0110372	1.62326	0.0365339	0.0910454	3.39619	2.65174e-05	0.000192554	PF01055	NA	miR166b
Lus10041534.g	Lus10041534	AT2G33480.2	ANAC041,NAC041	NAC domain containing protein 41	0	5.00048	5.70663	6.49851	37.3396	21.9051	76.1467	47.1379	54.2662	70.1984	2.2795	0.000661538	0.0287951	-3.33888	4.16774e-07	2.49886e-06	-1.05938	0.0675988	0.138808	2.6373	0.0111392	0.0336591	-0.0118902	0.988546	0.994381	PF02365	NA	miR166b
Lus10000306.g	Lus10000306	AT5G38530.1	TSBtype2	tryptophan synthase beta type 2	452.119	407.539	33.5265	42.2403	81.0542	52.2352	140.496	183.314	36.8732	36.8254	0.815532	0.016291	0.225011	-2.09953	1.78761e-10	1.69271e-09	-1.284	5.37531e-05	0.00025771	-3.04722	4.14619e-21	1.83794e-19	2.13559	6.16274e-08	7.24456e-07	PF00291	NA	miR167i
Lus10023271.g	Lus10023271	AT4G21120.1	AAT1,CAT1	amino acid transporter 1	0	0	0	0	0.910721	0	17.1598	10.4751	0.695721	0	1.66396	0.562903	NA	-6.62457	0.00843216	0.0218112	-4.96062	0.0475965	0.103832	-0.213357	0.92913	0.959897	5.01712	0.0319293	0.0898793	PF00324	NA	miR156a
Lus10022441.g	Lus10022441	AT5G50770.1	AtHSD6,HSD6	hydroxysteroid dehydrogenase 6	0	0	3.56664	0	9.10721	2.52751	15.0148	27.2352	5.56577	2.30159	1.66909	0.267525	NA	-3.53492	0.0161856	0.0386453	-1.86584	0.173963	0.295456	3.71412	0.0453613	0.10836	2.3928	0.0869686	0.197632	PF00106	NA	miR167i
Lus10024069.g	Lus10024069	AT1G15960.1	ATNRAMP6,NRAMP6	NRAMP metal ion transporter 6	3.89757	6.2506	115.559	141.343	376.128	299.931	892.311	721.733	40.3518	66.746	1.39689	6.65309e-07	0.000137806	-2.65273	1.71217e-21	4.69708e-20	-1.25584	3.98555e-06	2.31928e-05	5.46888	4.49333e-15	1.07307e-13	3.92522	1.13755e-14	2.94339e-13	PF01566	NA	miR167i
Lus10024524.g	Lus10024524				1.94879	12.5012	7.13329	1.62463	4.5536	11.795	28.9572	24.0927	6.26149	3.45238	0.88911	0.423115	0.862112	-2.58242	0.0166096	0.0395307	-1.69331	0.105549	0.198939	-0.277734	0.772005	0.865337	2.41723	0.019987	0.0613567		NA	miR167i
Lus10035092.g	Lus10035092	AT2G02070.1	AtIDD5,IDD5	indeterminate(ID)-domain 5	693.768	896.336	74.1862	51.1758	112.929	55.6052	324.964	303.777	18.0887	24.1666	0.419896	0.226152	0.723118	-2.32278	4.8704e-12	5.6053e-11	-1.90288	1.16185e-08	9.97018e-08	-3.44055	3.24402e-30	3.05329e-28	3.91872	8.30502e-23	4.15719e-21		NA	miR396a,c
Lus10022302.g	Lus10022302	AT1G17860.1		Kunitz family trypsin and protease inhibitor protein	7.79515	23.7523	0	0	0.910721	0	8.57991	4.19003	3.4786	0	1.6569	0.510552	NA	-5.5102	0.00924211	0.023619	-3.85329	0.0672202	0.138165	-6.00843	0.000200193	0.000984584	1.75831	0.277917	0.462283	PF00197,PF04446	NA	miR166 miR166b miR166e miR166f miR166i,k
Lus10019780.g	Lus10019780	AT5G12380.1	ANNAT8	annexin 8	25.3342	12.5012	48.5064	45.4896	70.1255	85.9353	261.687	288.065	23.6545	43.7301	0.731696	0.0607969	0.433325	-2.54752	2.10096e-11	2.22799e-10	-1.81582	1.15736e-06	7.42319e-06	1.77952	0.000133465	0.000685292	3.05669	3.84769e-12	7.85957e-11	PF00191	NA	miR396a,c miR396b,e
Lus10017258.g	Lus10017258	AT2G16600.1	ROC3	rotamase CYP 3	46.7709	32.5031	267.498	330.612	551.897	638.617	1598.01	1616.31	134.274	243.968	0.994022	0.00017072	0.0108023	-2.42677	2.64041e-20	6.61205e-19	-1.43275	3.8911e-08	3.09737e-07	3.51534	1.12163e-18	3.92582e-17	3.09353	1.11971e-14	2.90181e-13	PF00160	NA	miR396a,c miR396b,e
Lus10013663.g	Lus10013663	AT3G48420.1		Haloacid dehalogenase-like hydrolase (HAD) superfamily protein	549.558	1006.35	77.0395	57.6743	109.287	115.423	334.617	267.115	153.059	98.9682	0.735778	0.0321203	0.3209	-2.15649	1.52716e-10	1.45883e-09	-1.42071	1.80763e-05	9.40069e-05	-3.11907	8.96834e-21	3.8634e-19	1.24797	0.0012951	0.00604315	PF00702	NA	miR396d
Lus10028397.g	Lus10028397	AT2G38290.1	AMT2,AMT2;1,ATAMT2	ammonium transporter 2	0	0	0	0	0	4.21251	13.9424	21.9977	2.78288	1.15079	3.92391	0.0902861	NA	-7.00398	0.00173174	0.00537176	-3.08007	0.0922262	0.178319	1.86072	0.405255	0.573902	3.15937	0.108642	0.23389	PF00909	NA	miR167i
Lus10030854.g	Lus10030854	AT3G47110.1		Leucine-rich repeat protein kinase family protein	0	0	0	0	0	0	2.14498	27.2352	9.04437	0	0.202541	0.949594	NA	-6.71342	0.0194896	0.0453546	-6.51088	0.0234786	0.0573751	-0.934729	0.739444	0.845622	1.67832	0.515246	0.692081	PF07714,PF00560,PF08263	NA	miR396a,c
Lus10013674.g	Lus10013674	AT5G50260.1		Cysteine proteinases superfamily protein	0	0	0	0	0.910721	0	4.28996	2.09502	91.1394	98.9682	1.64808	0.444116	0.872163	-4.50765	0.00862738	0.022263	-2.85957	0.0932824	0.179947	-0.213359	0.908735	0.947979	-4.8989	5.49282e-08	6.52139e-07	PF00112,PF08246	NA	miR396a,c miR396b,e
Lus10000124.g	Lus10000124	AT2G04360.1			23.3854	72.507	21.3999	18.6832	2.73216	14.3225	20.3773	16.7601	9.74009	11.5079	-1.22298	0.141428	0.61596	0.111219	0.889854	0.930578	-1.11176	0.187508	0.313581	-1.75408	0.014687	0.0425501	0.812131	0.349331	0.538934		NA	miR156a
Lus10000554.g	Lus10000554	AT3G04760.1		Pentatricopeptide repeat (PPR-like) superfamily protein	736.642	1127.61	416.584	471.142	450.807	464.219	415.053	403.291	436.913	383.214	0.0441835	0.84219	0.986402	0.117014	0.600591	0.714544	0.161197	0.471671	0.616603	-1.05375	1.68978e-08	1.7508e-07	-0.0054541	0.980123	0.989569	PF01535	NA	miR156a
Lus10001005.g	Lus10001005	AT4G17610.1		tRNA/rRNA methyltransferase (SpoU) family protein	734.693	621.31	983.681	879.736	995.418	865.25	1092.87	1273.77	1061.67	1324.56	-0.00261617	0.988701	0.998537	-0.344697	0.0618791	0.121452	-0.347313	0.0604108	0.126474	0.461258	0.00386581	0.0135237	-0.0098284	0.956086	0.978703	PF00588	NA	miR156a
Lus10003126.g	Lus10003126	AT5G50670.1		Squamosa promoter-binding protein-like (SBP domain) transcription factor family protein	130.569	78.7576	85.5995	39.8034	39.161	15.165	38.6096	27.2352	25.046	25.3174	-1.21439	0.0348691	0.333947	0.93277	0.105017	0.188103	-0.281617	0.635108	0.755012	-1.20917	0.0315126	0.0805398	0.386577	0.568271	0.732949	PF03110	NA	miR156a
Lus10022110.g	Lus10022110	AT5G11450.1		Mog1/PsbP/DUF1795-like photosystem II reaction center PsbP family protein	843.825	1257.62	324.565	263.19	274.127	223.263	92.2341	75.4206	82.0951	71.3491	-0.242253	0.349521	0.818926	1.81104	5.92251e-11	5.95547e-10	1.56878	1.75569e-08	1.46661e-07	-1.95549	3.53433e-18	1.18284e-16	0.120258	0.686349	0.818477	PF01789	NA	miR156a
Lus10032193.g	Lus10032193	AT4G12110.1	ATSMO1,ATSMO1-1,SMO1-1	sterol-4alpha-methyl oxidase 1-1	268.933	255.024	1390.99	1432.11	1238.58	1562	472.968	455.666	1065.15	880.356	-0.0112329	0.949053	0.993635	1.60409	6.6773e-19	1.46187e-17	1.59286	1.29736e-18	3.25368e-17	2.42683	6.71158e-50	2.18947e-47	-1.06932	7.56266e-10	1.17539e-08	PF04116	NA	miR156a
Lus10020021.g	Lus10020021	AT1G11800.1		endonuclease/exonuclease/phosphatase family protein	111.081	147.514	104.859	116.973	104.733	123.005	36.4646	40.8528	64.702	49.4841	0.0392604	0.904589	0.991407	1.51955	2.13187e-05	9.74347e-05	1.55881	1.38634e-05	7.3699e-05	-0.214269	0.41298	0.58146	-0.577359	0.0877202	0.198881	PF03372	NA	miR156a
Lus10005562.g	Lus10005562	AT3G17590.1	BSH,CHE1	transcription regulatory protein SNF5, putative (BSH)	187.084	128.762	144.806	160.026	137.519	118.793	128.699	141.414	102.271	116.23	-0.250201	0.38205	0.838508	0.173693	0.546517	0.668938	-0.0765088	0.79286	0.873058	-0.155209	0.526756	0.686519	0.311122	0.268236	0.451711	PF04855	NA	miR156a
Lus10005743.g	Lus10005743	AT4G25540.1	ATMSH3,MSH3	homolog of DNA mismatch repair protein MSH3	76.0027	42.5041	97.7261	91.7915	71.947	78.3528	76.1467	69.1355	30.6117	32.2222	-0.334446	0.374396	0.834226	0.383993	0.312951	0.44327	0.0495468	0.897722	0.943927	0.554027	0.0972586	0.199025	1.21243	0.00172403	0.0077235	PF01624,PF00488,PF05192,PF05188,PF05190	NA	miR156a
Lus10002310.g	Lus10002310	AT1G80850.1		DNA glycosylase superfamily protein	114.978	61.2559	102.719	91.7915	84.697	65.7152	38.6096	33.5203	48.7005	28.7698	-0.372331	0.383551	0.838984	1.43199	0.00140433	0.00445266	1.05966	0.019268	0.0485615	-0.010319	0.977822	0.986957	-0.125487	0.782439	0.882051	PF03352	NA	miR156a
Lus10006642.g	Lus10006642	AT1G48310.1	CHA18,CHR18	chromatin remodeling factor18	152.005	152.515	254.658	161.651	150.269	224.106	154.438	153.984	100.88	115.079	-0.153738	0.619877	0.934421	0.434428	0.165968	0.271703	0.28069	0.373328	0.522165	0.378509	0.16172	0.29387	0.518406	0.0947095	0.210681	PF00176,PF00271	NA	miR156a
Lus10007984.g	Lus10007984	AT1G69170.1		Squamosa promoter-binding protein-like (SBP domain) transcription factor family protein	142.261	215.021	154.079	124.284	96.5364	90.1478	159.801	181.219	113.403	150.754	-0.577976	0.0628697	0.439843	-0.2918	0.339274	0.471805	-0.869776	0.00530214	0.0158866	-0.626372	0.0367811	0.0915468	0.374851	0.272227	0.456167	PF03110	NA	miR156a
Lus10001471.g	Lus10001471	AT4G15890.1		binding	760.027	691.316	527.15	645.79	635.683	596.492	217.715	224.167	275.505	310.714	0.0716867	0.695955	0.952559	1.40757	2.84458e-13	3.7211e-12	1.47926	1.85415e-14	3.08927e-13	-0.269819	0.0731546	0.15879	-0.403426	0.0298236	0.0850954		NA	miR156a
Lus10009098.g	Lus10009098	AT3G51650.1			52.6173	46.2544	45.6531	56.862	37.3396	29.4876	32.1747	39.8053	47.309	62.1428	-0.617343	0.164765	0.65246	0.507946	0.256974	0.381527	-0.109396	0.812464	0.886482	-0.214811	0.588173	0.740029	-0.594993	0.183508	0.345807		NA	miR156a
Lus10009100.g	Lus10009100	AT3G51650.1			204.623	233.772	194.025	237.196	223.127	221.578	217.715	228.357	235.849	283.095	0.0457051	0.842555	0.986402	-0.0502368	0.828519	0.889133	-0.00453172	0.984471	0.991	-0.00870791	0.963534	0.977828	-0.212643	0.313223	0.50185		NA	miR156a
Lus10009230.g	Lus10009230	AT5G20660.1		Zn-dependent exopeptidases superfamily protein	399.501	331.282	482.21	532.878	428.039	460.849	467.605	557.274	497.44	548.928	-0.190889	0.315017	0.796742	-0.0144337	0.939525	0.960943	-0.205323	0.283711	0.428069	0.388608	0.0233218	0.0627359	-0.0279506	0.882707	0.942644	PF04389	NA	miR156a
Lus10016275.g	Lus10016275	AT2G42200.1	SPL9	squamosa promoter binding protein-like 9	405.348	442.543	651.269	625.482	510.004	599.862	284.21	207.407	170.452	147.301	-0.201862	0.334139	0.809079	1.37746	1.7056e-10	1.61962e-09	1.1756	5.7421e-08	4.46791e-07	0.491456	0.00874486	0.0274453	0.623244	0.00585002	0.0220757	PF03110	NA	miR156a
Lus10004790.g	Lus10004790	AT2G30695.1			79.9003	165.016	44.2264	43.0527	43.7146	37.0701	19.3048	15.7126	13.9144	10.3571	-0.112592	0.819026	0.982648	1.31843	0.0131347	0.032142	1.20583	0.0243993	0.0592096	-1.55805	5.08838e-05	0.000285958	0.503045	0.361899	0.551621	PF05697	NA	miR156a
Lus10010717.g	Lus10010717	AT1G24120.1	ARL1	ARG1-like 1	381.962	363.785	330.985	393.16	341.52	344.584	442.938	510.137	577.448	685.872	-0.0768801	0.693832	0.952048	-0.397394	0.0409463	0.0855162	-0.474274	0.0153241	0.0399025	-0.0791349	0.630507	0.770513	-0.403449	0.025033	0.0738882	PF00226	NA	miR156a
Lus10003559.g	Lus10003559	AT4G14385.1			54.566	26.2525	74.1862	78.7945	41.8932	57.2902	30.0297	34.5678	54.9619	39.1269	-0.623444	0.176588	0.668135	1.24319	0.00932122	0.0238013	0.619747	0.202641	0.332435	0.678807	0.120473	0.234599	-0.552701	0.263759	0.446757	PF09340	NA	miR156a
Lus10016036.g	Lus10016036	AT2G33640.1		DHHC-type zinc finger family protein	335.191	368.785	293.178	283.498	290.52	247.696	116.901	128.844	212.195	247.42	-0.100412	0.640613	0.940696	1.23053	6.5108e-08	4.39714e-07	1.13012	8.10292e-07	5.31123e-06	-0.33978	0.0512416	0.119634	-0.89733	2.52013e-05	0.000184054	PF01529	NA	miR156a
Lus10008784.g	Lus10008784	AT3G27950.1		GDSL-like Lipase/Acylhydrolase superfamily protein	70.1563	60.0058	726.882	630.356	609.272	465.904	278.847	322.633	139.84	173.77	-0.336906	0.134911	0.605394	1.17423	3.18079e-07	1.9407e-06	0.837326	0.000286216	0.00118063	3.23635	2.75489e-35	3.79373e-33	0.946604	0.000231847	0.00134452	PF00657	NA	miR156a
Lus10009515.g	Lus10009515				58.4636	93.759	141.952	103.976	130.233	89.3053	40.7546	69.1355	50.0919	84.0079	-0.165759	0.696843	0.952867	1.16237	0.00811246	0.0211061	0.996606	0.0238883	0.0581942	0.597089	0.109505	0.217939	-0.271884	0.529053	0.703584		NA	miR156a
Lus10012214.g	Lus10012214	AT5G01720.1		RNI-like superfamily protein	296.216	297.529	437.984	398.034	428.039	299.931	342.124	383.388	667.892	699.682	-0.20111	0.345568	0.816712	0.204788	0.339631	0.472028	0.00367833	0.986406	0.992252	0.397582	0.0401033	0.0981078	-0.913894	1.87517e-05	0.000140796	PF06963	NA	miR156a
Lus10012248.g	Lus10012248	AT1G20760.1		Calcium-binding EF hand family protein	763.925	822.579	1399.55	1324.07	1360.62	1438.99	1134.69	1158.54	1740	1944.84	0.0396476	0.774736	0.973605	0.248282	0.0754297	0.143384	0.28793	0.0395795	0.0890181	0.797122	5.18587e-12	8.78278e-11	-0.682876	7.37256e-08	8.57966e-07		NA	miR156a
Lus10012907.g	Lus10012907	AT1G28150.1			253.342	317.531	209.719	159.214	125.679	127.218	138.351	98.4658	93.2266	88.611	-0.546136	0.0567464	0.420924	0.641571	0.0271026	0.060191	0.0954359	0.746538	0.839237	-0.87786	0.00155646	0.00610467	0.378941	0.255454	0.436558		NA	miR156a
Lus10026083.g	Lus10026083	AT5G57970.1		DNA glycosylase superfamily protein	130.569	130.012	82.7462	103.164	82.8756	106.155	42.8996	43.9953	36.8732	34.5238	0.0267773	0.936278	0.991414	1.0956	0.00218987	0.00662579	1.12238	0.00177996	0.00607714	-0.475326	0.0700651	0.153572	0.278388	0.422416	0.60847	PF03352	NA	miR156a
Lus10012981.g	Lus10012981	AT1G67290.1		glyoxal oxidase-related protein	300.113	293.778	9.98661	10.5601	20.9466	21.9051	15.0148	12.5701	0	1.15079	1.06243	0.0303642	0.311963	-0.425583	0.419765	0.552486	0.636846	0.196941	0.325344	-4.24176	3.43615e-27	2.60041e-25	4.95907	0.000573908	0.00298452	PF07250	NA	miR156a
Lus10006411.g	Lus10006411	AT5G43270.1	SPL2	squamosa promoter binding protein-like 2	2305.42	2443.98	745.429	873.238	1143.87	1044.7	461.17	334.155	297.769	281.944	0.435482	0.0179779	0.236957	1.02516	6.06386e-08	4.11598e-07	1.46065	1.0431e-14	1.78485e-13	-1.3199	3.81379e-11	5.74909e-10	0.45484	0.0582416	0.145414	PF03110	NA	miR156a
Lus10013301.g	Lus10013301	AT3G20280.1		RING/FYVE/PHD zinc finger superfamily protein	292.318	281.277	273.205	270.501	346.074	189.563	206.99	183.314	160.016	179.524	-0.0229594	0.936108	0.991414	0.478394	0.0993693	0.179779	0.455434	0.117749	0.217148	-0.0877208	0.720006	0.832688	0.203726	0.475	0.656055		NA	miR156a
Lus10013697.g	Lus10013697	AT3G17590.1	BSH,CHE1	transcription regulatory protein SNF5, putative (BSH)	220.213	118.761	151.939	138.906	137.519	93.5178	71.8568	76.4681	79.3122	80.5555	-0.333824	0.345638	0.816719	0.971751	0.00754067	0.0197808	0.637927	0.082199	0.162589	-0.362076	0.242072	0.395424	-0.10751	0.771475	0.875181	PF04855	NA	miR156a
Lus10014432.g	Lus10014432	AT2G45250.1		Integral membrane protein hemolysin-III homolog	183.186	113.761	121.979	137.281	199.448	135.643	153.366	155.031	115.49	135.794	0.369654	0.244192	0.73649	-0.251068	0.432826	0.565314	0.118586	0.710115	0.812459	0.0133253	0.963178	0.977639	0.299587	0.359859	0.549659		NA	miR156a
Lus10014660.g	Lus10014660	AT3G04760.1		Pentatricopeptide repeat (PPR-like) superfamily protein	409.245	443.793	188.319	203.891	162.108	149.123	151.221	124.653	125.23	120.833	-0.333551	0.147479	0.626684	0.507469	0.0307226	0.0669997	0.173918	0.466249	0.611738	-1.27855	1.91198e-10	2.60521e-09	0.162932	0.509579	0.686994	PF01535	NA	miR156a
Lus10022468.g	Lus10022468	AT3G50430.1			228.008	246.274	231.119	246.944	204.912	163.446	122.264	123.606	73.0507	75.9523	-0.376769	0.119747	0.578238	0.958918	0.000127758	0.000506599	0.582149	0.021685	0.0536554	-0.165745	0.460868	0.626621	0.724778	0.00903124	0.0318476		NA	miR156a
Lus10015635.g	Lus10015635	AT1G17720.2	ATB BETA	Protein phosphatase 2A, regulatory subunit PR55	621.663	591.307	693.356	717.274	754.988	723.71	651.001	611.745	801.47	924.086	0.0680156	0.663127	0.945379	0.1597	0.311452	0.441668	0.227715	0.149831	0.262799	0.2536	0.0506614	0.118559	-0.4478	0.00194993	0.00860887	PF00400	NA	miR156a
Lus10015544.g	Lus10015544	AT1G11800.1		endonuclease/exonuclease/phosphatase family protein	181.237	155.015	121.266	133.22	98.3579	72.4552	66.4943	69.1355	73.0507	69.0476	-0.576403	0.0600052	0.431354	0.907196	0.00402734	0.0113562	0.330793	0.304903	0.450953	-0.654829	0.0246391	0.0656333	-0.0693487	0.844097	0.920235	PF03372	NA	miR156a
Lus10001861.g	Lus10001861	AT5G11450.1		Mog1/PsbP/DUF1795-like photosystem II reaction center PsbP family protein	709.359	900.086	281.765	302.993	293.252	234.216	154.438	165.506	108.532	98.9682	-0.149245	0.501684	0.896749	0.869495	0.000153936	0.000601603	0.72025	0.00185135	0.00628958	-1.5366	3.15196e-17	9.55856e-16	0.619642	0.0084428	0.0301442	PF01789	NA	miR156a
Lus10033455.g	Lus10033455	AT4G05420.2	DDB1A	damaged DNA binding protein 1A	1712.98	1572.65	1836.11	1805.77	1520.9	1511.45	1063.91	1031.8	1399.79	1417.78	-0.264303	0.0365089	0.342017	0.797324	4.92904e-10	4.40312e-09	0.533022	3.50012e-05	0.000172775	0.0239827	0.857422	0.916385	-0.426905	0.00565901	0.0214633	PF03178	NA	miR156a
Lus10036312.g	Lus10036312	AT5G08020.1	ATRPA70B,RPA70B	RPA70-kDa subunit B	510.582	455.044	605.616	525.567	658.451	492.864	279.92	399.101	198.976	207.143	0.0246248	0.91524	0.991407	0.736315	0.00172367	0.00535061	0.76094	0.00122237	0.00433964	0.243272	0.2208	0.369882	0.743113	0.00153128	0.00697204	PF08646	NA	miR156a
Lus10018612.g	Lus10018612	AT5G13490.1	AAC2	ADP/ATP carrier 2	33.1294	45.0043	67.0529	39.8034	50.0897	65.7152	45.0445	34.5678	25.046	18.4127	0.113974	0.812347	0.981106	0.428174	0.38455	0.518629	0.542148	0.271805	0.414855	0.496028	0.225071	0.374906	0.853545	0.073783	0.174081	PF00153	NA	miR156a
Lus10019102.g	Lus10019102	AT3G47550.3		RING/FYVE/PHD zinc finger superfamily protein	157.852	150.014	285.332	271.313	318.752	310.041	324.964	370.818	354.122	411.984	0.175388	0.38474	0.839346	-0.321721	0.112026	0.198186	-0.146332	0.470072	0.615109	0.947498	4.33005e-07	3.5889e-06	-0.13494	0.479667	0.660228	PF00097,PF12428	NA	miR156a
Lus10019616.g	Lus10019616	AT4G27060.1	CN,SPR2,TOR1	ARM repeat superfamily protein	48.7197	75.0072	158.359	131.595	118.394	139.013	143.714	131.986	132.187	139.246	-0.172163	0.558926	0.916523	0.0739646	0.802769	0.870765	-0.0981988	0.742467	0.836184	1.11658	4.07207e-05	0.00023365	0.0241122	0.929962	0.967164		NA	miR156a
Lus10011348.g	Lus10011348	AT5G50670.1		Squamosa promoter-binding protein-like (SBP domain) transcription factor family protein	467.709	325.031	729.736	706.713	769.559	633.562	449.373	472.426	212.195	296.905	-0.0341965	0.881805	0.991407	0.640008	0.00588083	0.0158829	0.605812	0.00925526	0.025814	0.849232	2.57994e-05	0.000154443	0.864657	0.000200631	0.00118035	PF03110	NA	miR156a
Lus10026157.g	Lus10026157	AT1G29940.1	NRPA2	nuclear RNA polymerase A2	1262.81	965.093	1242.62	1108	974.471	1008.48	841.904	697.641	1011.58	929.84	-0.24556	0.176344	0.667638	0.61089	0.000844451	0.00282459	0.365329	0.0467184	0.102221	-0.0364554	0.831245	0.900343	-0.335493	0.0890387	0.200962	PF04565,PF06883,PF04563,PF04560,PF00562	NA	miR156a
Lus10002341.g	Lus10002341	AT4G03200.1		catalytics	479.402	568.805	352.385	372.04	292.341	269.601	219.86	261.877	203.15	224.405	-0.366484	0.0727262	0.468725	0.588016	0.0045911	0.0127659	0.221531	0.291433	0.436526	-0.706831	0.000320498	0.00150869	0.175309	0.452789	0.635818	PF03190	NA	miR156a
Lus10011356.g	Lus10011356	AT5G43270.1	SPL2	squamosa promoter binding protein-like 2	1894.22	2357.73	870.261	1118.56	1234.94	1325.26	797.932	604.412	366.645	470.674	0.364817	0.0862147	0.505592	0.503816	0.018916	0.0442067	0.868633	5.10941e-05	0.000246104	-0.903891	1.73543e-05	0.00010729	0.747147	0.00255413	0.010889	PF03110	NA	miR156a
Lus10026822.g	Lus10026822	AT2G26810.1		Putative methyltransferase family protein	845.774	662.564	560.677	699.403	539.147	603.232	460.098	434.716	555.881	433.849	-0.140658	0.504232	0.898066	0.493316	0.0203592	0.0470946	0.352658	0.0985086	0.188106	-0.324609	0.0763428	0.164421	-0.149291	0.48273	0.662779	PF10294,PF00166	NA	miR156a
Lus10003165.g	Lus10003165	AT4G03200.1		catalytics	545.66	598.808	445.117	467.893	349.717	337.844	303.514	348.82	274.114	245.119	-0.409046	0.0262041	0.290664	0.484552	0.00916933	0.0234562	0.0755058	0.688593	0.796066	-0.516702	0.00707247	0.0228794	0.326526	0.147578	0.294842	PF03190	NA	miR156a
Lus10021063.g	Lus10021063	AT3G58030.1		RING/U-box superfamily protein	333.243	280.027	227.552	261.565	244.984	188.721	231.658	213.692	204.542	192.182	-0.17378	0.459764	0.879636	0.134581	0.569579	0.687867	-0.0391981	0.869554	0.92666	-0.405006	0.0406725	0.0992115	0.164621	0.471547	0.653164	PF00097	NA	miR156a
Lus10016028.g	Lus10016028	AT1G20760.1		Calcium-binding EF hand family protein	771.72	787.576	1214.09	1268.02	1279.56	1343.79	854.774	939.615	1616.16	1675.55	0.0800933	0.554028	0.914841	0.46783	0.00065666	0.00224951	0.547923	6.7633e-05	0.000317624	0.710147	4.80841e-10	6.18558e-09	-0.874736	4.01859e-12	8.19847e-11		NA	miR156a
Lus10021983.g	Lus10021983	AT3G04160.1			44.8221	41.254	30.6731	30.8679	26.4109	48.0227	41.8271	33.5203	27.8288	23.0159	0.277538	0.586391	0.922689	-0.291656	0.571047	0.689142	-0.014118	0.978068	0.987263	-0.336267	0.421216	0.589073	0.556504	0.247449	0.42711	PF05253	NA	miR156a
Lus10020922.g	Lus10020922	AT4G21100.1	DDB1B	damaged DNA binding protein 1B	1120.55	1051.35	1186.98	1187.6	1112.9	1023.64	920.196	919.712	953.138	1016.15	-0.152604	0.267943	0.757825	0.368039	0.00810231	0.0210846	0.215435	0.122949	0.224689	0.0563916	0.641919	0.778415	-0.0968723	0.484963	0.66479	PF03178	NA	miR156a
Lus10037407.g	Lus10037407	AT5G60600.1	CLB4,CSB3,GCPE,HDS,ISPG	4-hydroxy-3-methylbut-2-enyl diphosphate synthase	1124.45	1275.12	625.589	601.925	588.326	615.869	900.891	756.301	727.724	682.42	-0.0277019	0.866436	0.991407	-0.432681	0.008392	0.0217224	-0.460383	0.00521969	0.0156773	-0.982859	1.01246e-13	2.0593e-12	0.231389	0.128611	0.266466	PF04551	NA	miR156a
Lus10020345.g	Lus10020345	AT1G53280.1		Class I glutamine amidotransferase-like superfamily protein	756.129	855.082	619.17	700.215	546.433	587.224	888.021	898.762	706.157	613.372	-0.218147	0.191323	0.685705	-0.438013	0.00825558	0.0214171	-0.65616	8.56171e-05	0.000393928	-0.395599	0.00924853	0.0288034	0.434933	0.0117858	0.0398439	PF01965	NA	miR156a
Lus10041304.g	Lus10041304	AT5G60600.1	CLB4,CSB3,GCPE,HDS,ISPG	4-hydroxy-3-methylbut-2-enyl diphosphate synthase	2190.44	3089.05	1099.24	1191.67	1374.28	1385.07	1961.58	1495.84	2163.69	2176.15	0.268557	0.169135	0.659542	-0.59384	0.00235533	0.00706451	-0.325284	0.0955891	0.183585	-1.06583	8.67024e-09	9.36748e-08	-0.327988	0.124245	0.259357	PF04551	NA	miR156a
Lus10032644.g	Lus10032644	AT4G27020.1			136.415	138.763	151.226	108.85	156.644	117.108	235.948	194.837	306.813	292.301	0.0701557	0.801539	0.978644	-0.72541	0.00865901	0.022331	-0.655255	0.018157	0.0461597	-0.0447729	0.850865	0.912609	-0.477011	0.0589104	0.146676		NA	miR156a
Lus10023710.g	Lus10023710	AT4G18750.1	DOT4	Pentatricopeptide repeat (PPR) superfamily protein	50.6685	40.0038	23.5399	36.5541	27.3216	21.9051	43.9721	32.4728	33.3946	46.0317	-0.285302	0.585298	0.922689	-0.350739	0.495786	0.623252	-0.63604	0.225827	0.360563	-0.719722	0.0872597	0.182464	-0.0429895	0.926929	0.965751	PF01535	NA	miR156a
Lus10023721.g	Lus10023721	AT1G04530.1		Tetratricopeptide repeat (TPR)-like superfamily protein	216.315	218.771	156.932	142.155	110.197	134.8	170.526	135.129	96.0095	123.135	-0.287394	0.299746	0.78568	-0.0303149	0.912775	0.944655	-0.317709	0.2575	0.397938	-0.675234	0.00422444	0.014629	0.48968	0.0755644	0.177443		NA	miR156a
Lus10042156.g	Lus10042156	AT5G62910.1		RING/U-box superfamily protein	346.884	377.536	218.992	210.389	230.412	202.201	389.314	337.298	284.55	323.373	0.00981322	0.962844	0.995369	-0.758434	0.000262977	0.000979069	-0.748621	0.00034306	0.00138751	-0.752684	6.71086e-06	4.49455e-05	0.261211	0.161155	0.31519		NA	miR156a
Lus10024496.g	Lus10024496	AT4G11720.1	GCS1,HAP2	hapless 2	72.1051	52.505	37.0931	41.428	45.536	16.0076	33.2472	16.7601	44.5261	50.6349	-0.3555	0.538428	0.91073	0.651628	0.269571	0.395635	0.296128	0.620591	0.744082	-0.823233	0.0877329	0.18318	-0.926565	0.102714	0.224225		NA	miR156a
Lus10027998.g	Lus10027998	AT2G48110.1	MED33B,REF4	reduced epidermal fluorescence 4	422.887	358.784	463.664	425.653	498.164	417.881	712.133	853.719	480.047	621.428	0.0419525	0.841424	0.986402	-0.815953	8.95167e-05	0.000365484	-0.774001	0.000209647	0.000890245	0.21232	0.241005	0.39416	0.511586	0.0104973	0.0361454		NA	miR156a
Lus10025247.g	Lus10025247	AT3G51650.1			210.469	220.021	275.345	258.316	284.145	297.403	296.007	275.495	332.555	348.69	0.123716	0.524874	0.906216	-0.0982438	0.616955	0.72764	0.025472	0.897036	0.943501	0.370142	0.0262828	0.0692377	-0.252	0.155715	0.307124		NA	miR156a
Lus10025250.g	Lus10025250	AT3G51650.1			417.04	398.788	340.258	376.914	392.521	374.071	296.007	246.164	361.079	370.555	0.0965559	0.609915	0.930117	0.403298	0.0373031	0.0789724	0.499854	0.0100155	0.0276633	-0.13632	0.380354	0.548457	-0.431962	0.0156677	0.0503532		NA	miR156a
Lus10025420.g	Lus10025420	AT1G28690.1		Tetratricopeptide repeat (TPR)-like superfamily protein	50.6685	50.0048	49.2197	41.428	52.8218	36.2276	76.1467	57.613	56.3534	43.7301	-0.0294815	0.945453	0.99318	-0.55933	0.189416	0.30124	-0.588811	0.170658	0.290888	-0.163477	0.644483	0.780009	0.406516	0.28842	0.473544	PF01535	NA	miR156a
Lus10027625.g	Lus10027625	AT4G26060.1		Ribosomal protein L18ae family	89.6442	80.0077	92.7328	79.6068	92.8935	105.313	160.873	149.794	199.672	192.182	0.200908	0.47461	0.885826	-0.84834	0.00221365	0.00668991	-0.647431	0.0195315	0.0491004	0.134648	0.58236	0.735054	-0.336237	0.169878	0.32746		NA	miR156a
Lus10038056.g	Lus10038056	AT1G10660.1			157.852	296.278	129.826	155.964	233.145	150.808	226.295	337.298	243.502	278.492	0.425799	0.218719	0.715279	-0.980709	0.00447164	0.0124688	-0.554911	0.10653	0.200462	-0.451496	0.158963	0.290147	0.112157	0.757121	0.866097		NA	miR156a
Lus10026501.g	Lus10026501	AT3G09760.1		RING/U-box superfamily protein	5.84636	0	13.5533	26.8064	20.9466	18.5351	6.43493	12.5701	709.635	674.364	-0.0198839	0.963468	0.99559	1.06926	0.0352858	0.0753473	1.04938	0.0413499	0.0923202	3.09482	0.00044178	0.00200842	-6.18268	2.35912e-41	3.23268e-39	PF00097	NA	miR156a
Lus10000663.g	Lus10000663	AT2G48110.1	MED33B,REF4	reduced epidermal fluorescence 4	173.442	236.273	288.185	309.492	340.61	288.136	578.072	618.03	461.959	478.73	0.0728957	0.724473	0.959381	-1.00137	9.43014e-07	5.37278e-06	-0.928475	5.8192e-06	3.29781e-05	0.564504	0.0018403	0.0070791	0.347341	0.064396	0.157384		NA	miR156a
Lus10027452.g	Lus10027452	AT4G25540.1	ATMSH3,MSH3	homolog of DNA mismatch repair protein MSH3	40.9245	15.0014	31.3865	31.6803	13.6608	18.5351	10.7249	8.38007	3.4786	5.75396	-0.968208	0.178481	0.670398	1.72361	0.023239	0.0526829	0.755402	0.33274	0.480495	-0.194499	0.760163	0.857985	1.0925	0.210396	0.381564	PF00488	NA	miR156a
Lus10029202.g	Lus10029202	AT1G24120.1	ARL1	ARG1-like 1	401.45	301.279	238.252	301.369	260.466	257.806	585.579	532.134	799.383	927.539	-0.056895	0.793466	0.976922	-1.05184	8.59009e-07	4.91954e-06	-1.10874	2.53292e-07	1.80113e-06	-0.401111	0.0296846	0.0766718	-0.62623	0.00174541	0.00780544	PF00226	NA	miR156a
Lus10027973.g	Lus10027973	AT2G48020.1		Major facilitator superfamily protein	46.7709	51.2549	54.9263	58.4866	19.1251	48.8652	66.4943	47.1379	49.3962	46.0317	-0.732842	0.14249	0.617718	-0.00267955	0.995657	0.99729	-0.735521	0.145335	0.256695	-0.110672	0.810786	0.888198	0.249587	0.629143	0.777743	PF00083	NA	miR156a
Lus10022474.g	Lus10022474	AT2G23470.1	RUS4	Protein of unknown function, DUF647	144.21	111.261	84.1728	99.1023	127.501	154.178	204.845	179.124	270.635	287.698	0.622762	0.0214146	0.260201	-1.06855	7.27622e-05	0.000302405	-0.445784	0.0928376	0.179263	-0.129585	0.649614	0.783834	-0.539467	0.0808125	0.187029	PF04884	NA	miR156a
Lus10028753.g	Lus10028753	AT5G35360.1	CAC2	acetyl Co-enzyme a carboxylase biotin carboxylase subunit	1993.61	2117.7	1720.55	1971.49	1850.58	1963.87	2114.95	2323.37	2130.99	2529.44	0.0473722	0.753675	0.96919	-0.265873	0.0783328	0.147957	-0.218501	0.148389	0.260881	-0.132329	0.296505	0.458686	-0.06921	0.632563	0.780063	PF02785,PF02453,PF02786,PF00289	NA	miR156a
Lus10040319.g	Lus10040319	AT5G13550.1	SULTR4;1	sulfate transporter 4.1	354.679	386.287	232.545	232.322	306.002	365.646	467.605	528.992	372.211	472.976	0.531494	0.0120718	0.1895	-1.10029	1.73645e-07	1.10375e-06	-0.568798	0.00647147	0.0189344	-0.385839	0.0952302	0.195912	0.240656	0.355506	0.545085	PF01740,PF00916	NA	miR156a
Lus10030660.g	Lus10030660	AT1G24120.1	ARL1	ARG1-like 1	46.7709	77.5074	61.3463	61.7359	51.0004	70.7702	74.0018	95.3233	36.8732	88.611	-0.0142508	0.976332	0.996671	-0.46045	0.335721	0.468006	-0.474701	0.323163	0.470404	-0.0384797	0.925442	0.957647	0.454182	0.321272	0.51037	PF00226	NA	miR156a
Lus10033210.g	Lus10033210	AT1G75260.1		oxidoreductases, acting on NADH or NADPH	3.89757	6.2506	69.9062	82.8561	126.59	128.903	161.946	195.884	6.26149	16.1111	0.743165	0.0505581	0.401816	-1.22925	0.00117441	0.0037953	-0.486081	0.194292	0.322311	4.27159	1.11146e-10	1.56719e-09	4.08186	3.2829e-15	8.96716e-14		NA	miR156a
Lus10030827.g	Lus10030827	AT1G24120.1	ARL1	ARG1-like 1	99.3881	127.512	180.472	198.205	224.037	166.816	143.714	166.554	112.707	121.984	0.0451288	0.868453	0.991407	0.286733	0.30046	0.429872	0.331862	0.232206	0.368464	0.746852	0.00154491	0.00606598	0.406385	0.117474	0.248289	PF00226	NA	miR156a
Lus10015764.g	Lus10015764	AT5G50670.1		Squamosa promoter-binding protein-like (SBP domain) transcription factor family protein	93.5418	146.264	31.3865	45.4896	61.929	112.895	86.8716	104.751	11.8273	10.3571	1.19048	0.00774813	0.144091	-1.32124	0.00320571	0.00927437	-0.130752	0.764623	0.85248	-0.939334	0.04872	0.114909	3.10174	3.5375e-07	3.70267e-06	PF03110	NA	miR156a
Lus10020341.g	Lus10020341	AT4G32180.1	ATPANK2,PANK2	pantothenate kinase 2	469.658	592.557	348.818	388.286	393.431	412.826	871.934	1085.22	797.992	950.555	0.130052	0.520075	0.904363	-1.40945	1.54993e-12	1.87769e-11	-1.2794	1.46623e-10	1.6166e-09	-0.467132	0.00768303	0.02457	0.164531	0.395918	0.584132	PF01937,PF03630	NA	miR156a
Lus10032707.g	Lus10032707	AT1G80950.1		Phospholipid/glycerol acyltransferase family protein	62.3612	78.7576	99.8661	65.7975	110.197	85.9353	78.2917	87.9907	105.054	110.476	0.239521	0.493866	0.893708	-0.00258693	0.994197	0.996451	0.236934	0.504918	0.646805	0.344954	0.260557	0.417179	-0.37252	0.262426	0.445211		NA	miR156a
Lus10043107.g	Lus10043107	AT4G27020.1			79.9003	95.0091	138.386	123.472	122.947	150.808	314.239	419.003	369.428	407.381	0.0642553	0.80526	0.979639	-1.48479	4.72496e-09	3.70565e-08	-1.42053	2.44666e-08	2.00462e-07	0.603221	0.0114743	0.034498	-0.0813373	0.722658	0.843276		NA	miR156a
Lus10009991.g	Lus10009991	AT1G10660.1			153.954	153.765	82.7462	88.5423	99.2686	80.0378	213.425	272.352	304.726	234.762	0.0652556	0.821188	0.983158	-1.50484	6.74042e-08	4.54127e-07	-1.43958	2.84134e-07	2.00348e-06	-0.813613	0.000566509	0.00251025	-0.15638	0.528747	0.703396		NA	miR156a
Lus10033549.g	Lus10033549	AT1G67140.3	SWEETIE	HEAT repeat-containing protein	639.202	826.329	825.322	822.062	985.4	785.213	971.675	944.853	845.301	985.078	0.103693	0.581701	0.92239	-0.218293	0.246955	0.369987	-0.1146	0.543693	0.680569	0.216383	0.187748	0.328	0.0679958	0.714346	0.837828		NA	miR156a
Lus10041303.g	Lus10041303	AT1G60690.1		NAD(P)-linked oxidoreductase superfamily protein	44.8221	32.5031	32.0998	34.9295	40.0717	37.9126	91.1616	111.036	208.716	247.42	0.219218	0.555452	0.915277	-1.59458	6.90351e-06	3.43093e-05	-1.37536	0.000103255	0.000467843	-0.0692832	0.834364	0.902419	-1.17021	8.599e-05	0.000554245	PF00248	NA	miR156a
Lus10034192.g	Lus10034192				35.0782	15.0014	24.9665	14.6217	7.28577	21.9051	13.9424	34.5678	41.0475	49.4841	-0.437219	0.561972	0.917696	-0.290817	0.695386	0.789952	-0.728036	0.336531	0.484387	-0.503756	0.43257	0.599793	-0.895863	0.202264	0.370679		NA	miR156a
Lus10034454.g	Lus10034454	AT3G47550.3		RING/FYVE/PHD zinc finger superfamily protein	265.035	288.778	343.825	389.099	355.181	411.984	352.849	382.341	455.697	491.388	0.0671013	0.725717	0.959804	-0.00525103	0.978282	0.986794	0.0618503	0.749159	0.841059	0.432902	0.00781017	0.0249245	-0.363434	0.0388118	0.105154	PF00097,PF12428	NA	miR156a
Lus10035968.g	Lus10035968	AT5G08650.1		Small GTP-binding protein	1650.62	2373.98	736.869	709.15	686.684	727.08	759.322	746.873	378.472	464.92	-0.0325419	0.870981	0.991407	-0.0587138	0.769981	0.846368	-0.0912558	0.650276	0.766913	-1.49522	1.08581e-18	3.80773e-17	0.840696	2.69512e-05	0.000195316	PF06421,PF03144,PF00679,PF00009	NA	miR156a
Lus10036000.g	Lus10036000	AT1G71090.1		Auxin efflux carrier family protein	116.927	142.514	194.025	207.952	199.448	178.611	179.106	202.169	237.937	293.452	-0.0885647	0.716368	0.958158	0.0756562	0.758168	0.837849	-0.0129085	0.958406	0.974441	0.576179	0.00663611	0.0216822	-0.47305	0.0341739	0.0951148	PF03547	NA	miR156a
Lus10036057.g	Lus10036057	AT2G26810.1		Putative methyltransferase family protein	66.2588	73.7571	82.0328	69.859	67.3934	58.9752	87.9441	85.8957	82.7908	71.3491	-0.267705	0.431944	0.866658	-0.193272	0.567528	0.686179	-0.460978	0.180159	0.303708	-0.0129247	0.964377	0.978294	0.166755	0.593253	0.751583		NA	miR156a
Lus10017556.g	Lus10017556	AT5G07740.1		actin binding	7.79515	10.001	36.3798	22.7448	56.4647	55.6052	91.1616	99.5133	196.193	177.222	0.915446	0.0194028	0.245987	-1.68239	1.27899e-05	6.0812e-05	-0.766943	0.0391323	0.0881776	2.23446	6.02773e-05	0.00033367	-0.970642	0.0222466	0.0671584	PF10409	NA	miR156a
Lus10002491.g	Lus10002491	AT5G01520.1		RING/U-box superfamily protein	40.9245	46.2544	51.3597	82.8561	68.3041	84.2503	227.368	233.594	287.333	298.055	0.191332	0.547159	0.913927	-1.7853	5.61924e-09	4.36322e-08	-1.59396	1.98405e-07	1.43174e-06	0.70428	0.0214193	0.0583995	-0.344141	0.211292	0.382747	PF00097	NA	miR156a
Lus10036670.g	Lus10036670	AT1G05160.1	ATKAO1,CYP88A3,KAO1	cytochrome P450, family 88, subfamily A, polypeptide 3	29.2318	25.0024	0.713329	0.812314	0	0.842503	3.21747	5.23754	0	0	-0.802648	0.698992	NA	-2.47543	0.119207	0.208651	-3.27808	0.0809741	0.160714	-5.48206	7.68821e-06	5.0963e-05	4.68428	0.0102455	0.0354154	PF00067	NA	miR156a
Lus10036812.g	Lus10036812	AT1G69170.1		Squamosa promoter-binding protein-like (SBP domain) transcription factor family protein	29.2318	50.0048	113.419	132.407	138.43	128.903	172.671	191.694	112.011	139.246	0.121726	0.686709	0.950394	-0.568893	0.0583611	0.115614	-0.447166	0.137562	0.245977	1.64727	3.28243e-08	3.23534e-07	0.544117	0.0468547	0.12246	PF03110	NA	miR156a
Lus10037130.g	Lus10037130				42.8733	72.507	71.3329	103.976	64.6612	69.9277	54.6969	51.3279	52.8748	60.992	-0.378916	0.340631	0.813817	0.723566	0.075195	0.143027	0.34465	0.403018	0.552043	0.400709	0.257185	0.413248	-0.0975694	0.80713	0.897206		NA	miR156a
Lus10011943.g	Lus10011943	AT4G26060.1		Ribosomal protein L18ae family	64.31	93.759	87.7395	86.1053	77.4113	92.6753	336.762	318.443	171.843	181.825	-0.0304124	0.914367	0.991407	-1.91389	1.23846e-12	1.51786e-11	-1.9443	9.59775e-13	1.37342e-11	0.0952866	0.696452	0.816151	0.891407	0.000139536	0.00085124		NA	miR156a
Lus10037653.g	Lus10037653	AT1G17720.2	ATB BETA	Protein phosphatase 2A, regulatory subunit PR55	475.504	511.299	607.043	627.919	642.969	597.334	582.362	590.795	689.459	846.983	0.00616002	0.971252	0.996059	0.0739159	0.667609	0.768555	0.0800759	0.642813	0.761023	0.323827	0.0233612	0.0627967	-0.385421	0.0147119	0.0478991	PF00400	NA	miR156a
Lus10039082.g	Lus10039082	AT5G47690.3		binding	3086.88	4007.88	2602.22	2953.57	3004.47	2991.73	2752.01	2690	2263.18	2825.2	0.110164	0.523407	0.905554	0.0297468	0.863429	0.913116	0.139911	0.41864	0.566856	-0.298049	0.050006	0.117287	0.0978938	0.576958	0.739801		NA	miR156a
Lus10039409.g	Lus10039409	AT1G48310.1	CHA18,CHR18	chromatin remodeling factor18	159.801	218.771	154.079	127.533	146.626	121.32	146.931	173.886	106.445	132.341	-0.07379	0.800193	0.978254	-0.187084	0.521231	0.646803	-0.260874	0.374378	0.523264	-0.472572	0.0476383	0.112868	0.434484	0.112934	0.241024	PF00176,PF00271	NA	miR156a
Lus10039847.g	Lus10039847	AT4G28390.1	AAC3,ATAAC3	ADP/ATP carrier 3	169.544	195.019	184.039	178.709	153.912	151.65	143.714	171.791	157.233	136.944	-0.247781	0.316998	0.797579	0.201181	0.420374	0.552941	-0.0466002	0.853779	0.915744	-0.130277	0.540993	0.699133	0.0958628	0.692134	0.822393	PF00153	NA	miR156a
Lus10040405.g	Lus10040405	AT3G52155.1		Phosphoglycerate mutase family protein	35.0782	66.2564	19.9732	14.6217	17.3037	9.26753	9.6524	12.5701	16.6973	10.3571	-0.38807	0.579985	0.922006	0.640594	0.375319	0.508915	0.252524	0.732349	0.828748	-1.74146	0.00128081	0.00514916	-0.308612	0.655206	0.796665	PF00300	NA	miR156a
Lus10042519.g	Lus10042519	AT3G04160.1			249.445	170.016	186.892	218.513	213.109	190.406	195.193	219.977	207.325	209.444	-0.00629018	0.980324	0.997013	-0.0353869	0.890313	0.930807	-0.0416771	0.871557	0.928177	-0.0379206	0.858053	0.916709	-0.00505931	0.98301	0.991147	PF05253	NA	miR156a
Lus10040595.g	Lus10040595	AT5G43270.1	SPL2	squamosa promoter binding protein-like 2	175.391	305.029	289.612	438.65	440.789	496.234	136.206	135.129	112.011	115.079	0.364769	0.209446	0.705681	1.42341	2.27164e-06	1.22126e-05	1.78818	2.73374e-09	2.5612e-08	0.781433	0.0045238	0.0155471	0.257554	0.43117	0.616484	PF03110	NA	miR156a miR159a
Lus10021614.g	Lus10021614	AT5G43270.1	SPL2	squamosa promoter binding protein-like 2	381.962	660.063	232.545	337.923	418.932	463.376	247.745	178.076	134.97	148.452	0.630341	0.0347726	0.3335	0.42113	0.165641	0.271299	1.05147	0.000510972	0.00198448	-0.525796	0.0868432	0.181853	0.588796	0.104903	0.227838	PF03110	NA	miR156a miR159a
Lus10012308.g	Lus10012308	AT2G04360.1			409.245	652.563	228.265	194.143	252.27	215.681	171.598	171.791	139.144	124.286	0.14644	0.583479	0.922478	0.299588	0.270291	0.39643	0.446028	0.10108	0.192129	-1.26135	1.60954e-08	1.67178e-07	0.378509	0.162334	0.316754		NA	miR156a miR166e miR166f
Lus10040047.g	Lus10040047	AT4G27060.1	CN,SPR2,TOR1	ARM repeat superfamily protein	452.119	432.542	765.402	772.511	653.898	665.577	612.391	541.562	886.348	890.714	-0.220912	0.146209	0.624198	0.414513	0.0070229	0.0186012	0.1936	0.211358	0.342672	0.693961	2.14238e-06	1.5745e-05	-0.622983	0.000105544	0.00066469	PF02985	NA	miR156a miR396b,e
Lus10002216.g	Lus10002216	AT5G01310.1	APTX	APRATAXIN-like	21.4367	17.5017	32.0998	52.8004	30.9645	30.3301	48.262	46.0904	42.439	37.9762	-0.46644	0.343321	0.814543	-0.155919	0.748196	0.830379	-0.622359	0.210411	0.341548	0.92576	0.0480945	0.113708	0.22608	0.622905	0.773502	PF01661,PF11969	NA	miR159a
Lus10003291.g	Lus10003291	AT3G55270.1	ATMKP1,MKP1	mitogen-activated protein kinase phosphatase 1	329.345	376.286	342.398	421.591	363.378	328.576	425.778	511.184	436.913	528.214	-0.142299	0.503735	0.897756	-0.295502	0.163669	0.268738	-0.437801	0.0402787	0.0903248	0.0406665	0.826097	0.89851	-0.0393482	0.848175	0.922521	PF00782	NA	miR159a
Lus10003418.g	Lus10003418	AT4G31780.2	MGD1,MGDA	monogalactosyl diacylglycerol synthase 1	224.111	355.034	242.532	213.639	246.805	282.238	173.743	164.459	199.672	200.238	0.213585	0.408131	0.855758	0.43239	0.101579	0.183068	0.645974	0.0144245	0.0379097	-0.245618	0.272376	0.430424	-0.241804	0.354511	0.544318	PF04101,PF06925	NA	miR159a
Lus10003485.g	Lus10003485	AT2G22680.1		Zinc finger (C3HC4-type RING finger) family protein	132.518	80.0077	57.7796	42.2403	45.536	61.5027	76.1467	50.2804	601.799	516.706	0.0964403	0.788745	0.976078	-0.333512	0.354966	0.487921	-0.237072	0.512777	0.653299	-1.01503	0.000785016	0.00335291	-3.14716	1.62138e-21	7.42651e-20	PF00092	NA	miR159a
Lus10004940.g	Lus10004940	AT1G68140.1		Protein of unknown function (DUF1644)	74.0539	91.2588	65.6263	64.9851	79.2327	51.3927	69.7118	89.0382	109.924	110.476	-0.00243021	0.994668	0.999113	-0.281819	0.438191	0.570504	-0.28425	0.437428	0.58485	-0.351967	0.235101	0.387161	-0.472689	0.144155	0.289799	PF07800	NA	miR159a
Lus10005718.g	Lus10005718	AT2G26670.1	ATHO1,GUN2,HO1,HY1,HY6,TED4	Plant haem oxygenase (decyclizing) family protein	261.137	336.282	126.973	99.9147	173.037	127.218	219.86	178.076	240.719	179.524	0.401263	0.176283	0.667638	-0.808581	0.00627031	0.0168186	-0.407317	0.166343	0.285093	-1.18721	8.03464e-06	5.31367e-05	-0.0840309	0.782542	0.882059	PF01126	NA	miR159a
Lus10006394.g	Lus10006394	AT3G07800.1		Thymidine kinase	1.94879	2.50024	27.1065	12.1847	17.3037	17.6926	28.9572	20.9502	27.8288	26.4682	-0.172839	0.805113	0.979639	-0.338588	0.626057	0.734843	-0.511427	0.467152	0.612672	3.03514	0.00185756	0.00713486	-0.123937	0.84061	0.918001	PF00265	NA	miR159a
Lus10006770.g	Lus10006770	AT4G21790.1	ATTOM1,TOM1	tobamovirus multiplication 1	243.598	233.772	231.832	273.75	225.859	210.626	264.905	263.972	274.114	333.73	-0.21131	0.335031	0.809453	-0.0660203	0.763246	0.84122	-0.27733	0.210618	0.341785	-0.017118	0.928813	0.959658	-0.195702	0.35446	0.544294	PF06454	NA	miR159a
Lus10006852.g	Lus10006852	AT2G03120.1	ATSPP,SPP	signal peptide peptidase	999.728	922.589	1233.35	1143.74	1014.54	952.028	1119.68	1109.31	1252.3	1385.55	-0.273904	0.0552941	0.417682	0.0930442	0.515653	0.641935	-0.18086	0.209244	0.340278	0.178165	0.223502	0.373218	-0.242016	0.144147	0.289799	PF04258	NA	miR159a
Lus10006934.g	Lus10006934	AT1G36160.1	ACC1,AT-ACC1,EMB22,GK,PAS3	acetyl-CoA carboxylase 1	1755.86	2391.48	249.665	267.251	260.466	224.106	911.616	951.138	1062.37	982.777	-0.093504	0.639254	0.940346	-1.84996	8.78255e-22	2.47191e-20	-1.94346	1.82475e-23	6.65824e-22	-3.05242	1.73997e-78	2.43603e-75	-0.135507	0.463068	0.645375	PF08326,PF02786,PF02785,PF00364,PF00289,PF01039	NA	miR159a
Lus10007056.g	Lus10007056	AT1G16870.1		mitochondrial 28S ribosomal protein S29-related	504.736	561.304	382.344	479.265	402.539	477.699	393.604	320.538	416.041	406.23	0.0322319	0.876218	0.991407	0.270152	0.196948	0.31069	0.302384	0.149729	0.262674	-0.294577	0.0872192	0.182425	-0.204182	0.304465	0.491915	PF10236	NA	miR159a
Lus10007135.g	Lus10007135	AT1G04900.1		Protein of unknown function (DUF185)	167.596	115.011	88.4528	112.912	85.6078	71.6127	76.1467	87.9907	50.0919	67.8968	-0.356435	0.311287	0.794047	0.29316	0.408408	0.541678	-0.0632754	0.860411	0.920155	-0.644358	0.0317956	0.0811641	0.490054	0.170282	0.328047	PF02636	NA	miR159a
Lus10007252.g	Lus10007252	AT3G55160.1			532.019	626.31	456.531	482.515	486.325	563.634	330.327	348.82	372.211	420.039	0.161745	0.380851	0.837898	0.467132	0.0132654	0.0324073	0.628878	0.000862559	0.00317285	-0.224753	0.156324	0.286287	-0.219023	0.236567	0.414291	PF10350	NA	miR159a
Lus10007396.g	Lus10007396	AT5G42790.1	ARS5,ATPSM30,PAF1	proteasome alpha subunit F1	863.313	808.828	958.001	927.663	864.274	835.763	783.99	753.158	1009.49	826.269	-0.149689	0.344129	0.815366	0.294956	0.0641988	0.125252	0.145268	0.364194	0.513062	0.102535	0.460418	0.626184	-0.259177	0.100689	0.220876	PF00227,PF10584	NA	miR159a
Lus10007647.g	Lus10007647	AT1G61790.1		Oligosaccharyltransferase complex/magnesium transporter family protein	292.318	266.276	366.651	365.541	312.377	351.324	307.804	327.87	640.063	611.071	-0.141168	0.436449	0.869291	0.203847	0.266318	0.392005	0.062679	0.734701	0.830486	0.327394	0.0377956	0.0934351	-0.977701	7.63684e-09	1.03483e-07	PF04756	NA	miR159a
Lus10007913.g	Lus10007913	AT1G01510.1	AN	NAD(P)-binding Rossmann-fold superfamily protein	366.372	341.283	524.297	456.521	479.039	459.164	377.516	370.818	467.524	490.238	-0.064935	0.708853	0.956109	0.391029	0.0269571	0.0599035	0.326094	0.0664762	0.136879	0.443424	0.00232165	0.00867642	-0.354658	0.0273086	0.0792	PF02826	NA	miR159a
Lus10008866.g	Lus10008866	AT4G27700.1		Rhodanese/Cell cycle control phosphatase superfamily protein	767.822	1127.61	499.33	371.228	547.343	416.196	1048.89	802.391	714.505	689.325	0.145132	0.560794	0.917201	-1.08762	1.16641e-05	5.57984e-05	-0.942488	0.000146699	0.000643936	-1.05088	1.81646e-06	1.35513e-05	0.398801	0.11387	0.242537	PF00581	NA	miR159a
Lus10010689.g	Lus10010689	AT2G23390.1			711.307	726.32	580.65	471.142	451.718	431.361	484.765	457.761	264.374	315.317	-0.253238	0.176138	0.667638	0.15916	0.397059	0.530707	-0.0940774	0.619418	0.743037	-0.570628	0.000823672	0.00350066	0.706243	0.000427631	0.00230436	PF04339	NA	miR159a
Lus10011302.g	Lus10011302	AT5G06940.1		Leucine-rich repeat receptor-like protein kinase family protein	181.237	181.267	57.7796	49.5512	67.3934	87.6203	92.2341	103.703	448.74	403.928	0.530018	0.0644742	0.443522	-0.86613	0.00244223	0.00729219	-0.336112	0.230847	0.366714	-1.4696	1.14648e-08	1.216e-07	-2.12251	9.14218e-14	2.17869e-12	PF00069,PF00560,PF08263	NA	miR159a
Lus10011460.g	Lus10011460	AT1G79950.1		RAD3-like DNA-binding helicase protein	276.728	282.527	234.685	265.627	265.02	304.143	194.121	183.314	154.45	179.524	0.187316	0.388884	0.842499	0.405932	0.069192	0.133529	0.593247	0.00793372	0.022572	-0.0665353	0.719251	0.832189	0.182913	0.400115	0.58783	PF06733	NA	miR159a
Lus10012325.g	Lus10012325	AT5G35750.1	AHK2,HK2	histidine kinase 2	543.712	355.034	265.358	225.011	164.84	178.611	551.259	571.94	610.147	757.222	-0.514237	0.0363031	0.341196	-1.19484	5.58432e-07	3.2872e-06	-1.70908	2.03217e-12	2.80464e-11	-1.09983	8.6538e-06	5.69257e-05	-0.282369	0.309547	0.497669	PF00512,PF00072,PF02518,PF03924	NA	miR159a
Lus10012528.g	Lus10012528	AT3G27160.1	GHS1	Ribosomal protein S21 family protein	709.359	890.085	311.725	240.445	217.662	232.531	181.251	197.979	234.458	176.071	-0.295544	0.217745	0.71399	0.543132	0.0256749	0.0574569	0.247588	0.313899	0.46067	-1.67475	2.86157e-15	6.97763e-14	-0.121593	0.634398	0.781339	PF01165	NA	miR159a
Lus10012556.g	Lus10012556	AT3G02040.1	SRG3	senescence-related gene 3	95.4906	210.02	182.612	307.055	388.878	260.333	920.196	434.716	2322.32	326.825	0.406988	0.668643	0.947015	-1.46847	0.122264	0.212815	-1.06149	0.26386	0.405713	0.89496	0.251973	0.407496	-0.967837	0.279114	0.463574	PF03009	NA	miR159a
Lus10013119.g	Lus10013119	AT5G11350.1		DNAse I-like superfamily protein	261.137	195.019	282.478	234.759	194.894	255.278	170.526	188.551	121.751	128.889	-0.200253	0.43919	0.870215	0.527188	0.0449201	0.092567	0.326935	0.216869	0.34965	0.0959483	0.668959	0.796705	0.521042	0.0470092	0.122805	PF03372	NA	miR159a
Lus10013692.g	Lus10013692	AT1G53470.1	MSL4	mechanosensitive channel of small conductance-like 4	183.186	240.023	256.085	248.568	393.431	382.496	256.325	202.169	137.753	205.992	0.620444	0.0166137	0.226704	0.13879	0.598737	0.713036	0.759235	0.00378959	0.01186	0.590329	0.0384139	0.0946295	0.422782	0.195436	0.36151	PF00924	NA	miR159a
Lus10013807.g	Lus10013807	AT2G37035.1			99.3881	93.759	123.406	132.407	116.572	128.903	211.28	201.122	239.328	256.627	-0.0581648	0.814437	0.981219	-0.689564	0.0046434	0.0128985	-0.747729	0.00237822	0.00786174	0.381062	0.0764264	0.164536	-0.263984	0.207327	0.37754		NA	miR159a
Lus10014040.g	Lus10014040				58.4636	112.511	104.146	103.976	128.412	165.973	169.453	131.986	127.317	135.794	0.501056	0.136268	0.607492	-0.534155	0.114016	0.201209	-0.0330991	0.921496	0.957519	0.529056	0.106226	0.213042	0.197267	0.581167	0.742967		NA	miR159a
Lus10014330.g	Lus10014330	AT5G66680.1	DGL1	dolichyl-diphosphooligosaccharide-protein glycosyltransferase 48kDa subunit family protein	615.817	690.066	731.162	727.021	660.273	721.182	751.815	817.056	968.443	965.515	-0.0777305	0.610242	0.930117	-0.105614	0.489377	0.617424	-0.183344	0.232411	0.368728	0.117091	0.353964	0.520603	-0.301786	0.0307587	0.0872338	PF03345	NA	miR159a
Lus10014774.g	Lus10014774	AT1G01690.1	ATPRD3,PRD3	putative recombination initiation defects 3	15.5903	35.0034	29.2465	52.8004	35.5181	37.0701	19.3048	20.9502	20.1759	18.4127	-0.173338	0.763573	0.97167	1.02389	0.088692	0.163732	0.850556	0.160601	0.277432	0.567547	0.248918	0.403786	0.0562514	0.921781	0.963133		NA	miR159a
Lus10015366.g	Lus10015366	AT3G55160.1			680.127	771.324	691.216	682.344	744.97	649.57	507.287	487.091	529.444	646.745	0.0215011	0.90282	0.991407	0.466144	0.00907812	0.0232601	0.487645	0.00647064	0.0189336	-0.0719644	0.62053	0.763191	-0.238089	0.155998	0.307554	PF10350	NA	miR159a
Lus10016019.g	Lus10016019	AT4G38350.1		Patched family protein	1740.27	2057.7	908.068	1122.62	1246.78	1330.31	435.431	472.426	1392.83	1943.69	0.344229	0.0841062	0.500275	1.16096	1.17456e-08	8.76577e-08	1.50519	1.35103e-13	2.08652e-12	-0.72247	0.000248778	0.00119811	-1.87643	4.10727e-16	1.22796e-14	PF02460,PF12349	NA	miR159a
Lus10016184.g	Lus10016184	AT3G54540.1	ATGCN4,GCN4	general control non-repressible 4	305.96	281.277	270.352	254.254	291.431	293.191	331.399	313.205	491.179	463.769	0.155802	0.405386	0.853106	-0.29659	0.11477	0.202296	-0.140788	0.454692	0.600644	-0.0790374	0.619133	0.762239	-0.568569	0.000952731	0.00463292	PF00005	NA	miR159a
Lus10016989.g	Lus10016989	AT4G26510.1	UKL4	uridine kinase-like 4	333.243	307.53	409.451	370.415	416.199	425.464	1089.65	937.52	738.16	676.666	0.109478	0.531325	0.908449	-1.37744	1.06797e-15	1.7847e-14	-1.26797	1.77365e-13	2.71426e-12	0.343207	0.0250486	0.0665185	0.517104	0.00119593	0.00563958	PF11443,PF00485	NA	miR159a
Lus10017039.g	Lus10017039	AT5G03900.2		Iron-sulphur cluster biosynthesis family protein	438.477	645.062	223.272	251.817	213.109	244.326	333.544	312.157	236.545	210.595	-0.0534569	0.824315	0.983527	-0.443258	0.0643295	0.125485	-0.496715	0.0392605	0.088419	-1.22353	5.0616e-10	6.48893e-09	0.526776	0.0218924	0.0662533		NA	miR159a
Lus10017079.g	Lus10017079	AT3G06550.3		O-acetyltransferase family protein	494.992	701.317	749.709	693.716	875.203	751.512	905.181	894.572	1758.09	2437.38	0.172085	0.423249	0.862112	-0.318124	0.139214	0.236189	-0.146039	0.49735	0.639669	0.353668	0.0712708	0.155656	-1.21993	3.06024e-08	3.77503e-07	PF07779	NA	miR159a
Lus10018363.g	Lus10018363	AT1G61790.1		Oligosaccharyltransferase complex/magnesium transporter family protein	265.035	245.024	323.138	306.242	274.127	308.356	316.384	336.25	617.104	538.571	-0.111517	0.563592	0.917696	-0.0520883	0.788044	0.859643	-0.163605	0.40222	0.551399	0.253821	0.125673	0.242366	-0.827	2.83682e-06	2.51943e-05	PF04756	NA	miR159a
Lus10018871.g	Lus10018871	AT1G43190.1	PTB3	polypyrimidine tract-binding protein 3	789.259	841.331	655.549	673.409	642.969	601.547	467.605	459.856	538.488	560.436	-0.0948135	0.532706	0.909294	0.518831	0.000812702	0.00272708	0.424018	0.00650516	0.0190131	-0.343436	0.00505086	0.0170842	-0.243517	0.0892938	0.2014	PF00076	NA	miR159a
Lus10019313.g	Lus10019313	AT4G37270.1	ATHMA1,HMA1	heavy metal atpase 1	428.733	535.051	400.891	491.45	469.932	448.211	738.945	687.165	766.684	780.237	0.0419475	0.82253	0.983165	-0.677336	0.000267715	0.000994454	-0.635389	0.000652602	0.0024756	-0.0982388	0.531332	0.690864	-0.117116	0.497696	0.676184	PF00702,PF00122	NA	miR159a
Lus10019399.g	Lus10019399	AT1G02145.3	ALG12,EBS4	homolog of asparagine-linked glycosylation 12	204.623	192.518	215.425	176.272	176.68	213.996	179.106	165.506	126.621	150.754	-0.00419795	0.986639	0.998277	0.186113	0.463944	0.594861	0.181915	0.476191	0.620627	-0.0178094	0.930979	0.960714	0.320646	0.174219	0.333481	PF03901	NA	miR159a
Lus10019436.g	Lus10019436	AT3G25910.1		Protein of unknown function (DUF1644)	200.725	165.016	222.559	202.266	173.948	202.201	226.295	213.692	220.544	223.254	-0.175455	0.446121	0.873455	-0.0498594	0.828856	0.889353	-0.225314	0.333644	0.481374	0.143049	0.469404	0.633736	-0.012134	0.955158	0.97821	PF07800	NA	miR159a
Lus10020429.g	Lus10020429	AT1G16870.1		mitochondrial 28S ribosomal protein S29-related	263.086	323.781	177.619	206.328	279.591	225.791	169.453	189.599	228.892	234.762	0.396715	0.0932479	0.522014	0.0954906	0.692721	0.788043	0.492206	0.0407484	0.0912198	-0.408066	0.0692612	0.152147	-0.368116	0.156497	0.308298	PF10236	NA	miR159a
Lus10020657.g	Lus10020657	AT1G77170.1		Tetratricopeptide repeat (TPR)-like superfamily protein	13.6415	7.50072	14.2666	13.8093	31.8752	26.1176	49.3345	46.0904	224.022	139.246	1.04435	0.0367007	0.342605	-1.76428	0.000331006	0.00120596	-0.719924	0.121895	0.223189	1.07149	0.0653066	0.145178	-1.93263	8.08599e-05	0.000525334	PF00657,PF01535	NA	miR159a
Lus10020863.g	Lus10020863	AT2G30920.1	ATCOQ3,COQ3,EMB3002	coenzyme Q 3	107.183	61.2559	131.253	105.601	111.108	109.525	114.756	123.606	148.189	126.587	-0.103712	0.749468	0.967503	-0.00796287	0.98053	0.988234	-0.111675	0.734039	0.829989	0.473513	0.0924261	0.191185	-0.20939	0.485952	0.665556	PF08241	NA	miR159a
Lus10020957.g	Lus10020957	AT1G68140.1		Protein of unknown function (DUF1644)	58.4636	35.0034	58.493	54.4251	22.768	58.9752	62.2044	43.9953	93.2266	71.3491	-0.462388	0.366332	0.82951	0.0893228	0.861078	0.911472	-0.373065	0.471728	0.616603	0.0821122	0.857473	0.916402	-0.636961	0.204369	0.373601	PF07800	NA	miR159a
Lus10021310.g	Lus10021310	AT4G26510.1	UKL4	uridine kinase-like 4	648.946	885.085	451.537	447.585	749.523	610.814	851.556	726.971	495.353	621.428	0.59701	0.00553724	0.117628	-0.811877	0.000163194	0.000634462	-0.214867	0.316169	0.462789	-0.444843	0.0706088	0.154522	0.500909	0.0764617	0.17914	PF00485	NA	miR159a
Lus10021324.g	Lus10021324	AT3G11590.1			190.981	215.021	617.03	600.3	655.719	652.94	394.676	326.823	258.808	242.817	0.104255	0.563468	0.917696	0.755027	4.48862e-05	0.000193788	0.859282	3.51562e-06	2.06585e-05	1.6296	5.85134e-23	3.06247e-21	0.521401	0.00337262	0.0138489		NA	miR159a
Lus10021361.g	Lus10021361	AT5G03900.2		Iron-sulphur cluster biosynthesis family protein	317.652	453.794	245.385	237.196	261.377	241.798	376.444	401.196	262.287	288.849	0.0597736	0.790977	0.976598	-0.688185	0.00210198	0.0063921	-0.628412	0.00512817	0.0154313	-0.657038	0.000372673	0.00172654	0.499459	0.0169827	0.0537597		NA	miR159a
Lus10021877.g	Lus10021877	AT4G14420.1		HR-like lesion-inducing protein-related	1274.51	1115.11	1394.56	1400.43	1321.46	1255.33	510.505	441.001	678.328	720.396	-0.117349	0.435783	0.869193	1.55477	1.92015e-23	6.02509e-22	1.43742	3.6619e-20	1.05542e-18	0.171423	0.182184	0.320568	-0.554755	0.000289493	0.00163584	PF05514	NA	miR159a
Lus10022076.g	Lus10022076	AT3G22750.1		Protein kinase superfamily protein	50.6685	66.2564	40.6598	73.1083	51.0004	85.0928	121.191	121.511	181.583	163.413	0.26557	0.505233	0.898464	-1.09779	0.00523566	0.0143281	-0.832219	0.0339311	0.0782575	0.0800232	0.821769	0.896037	-0.508951	0.168688	0.325872	PF00069	NA	miR159a
Lus10022229.g	Lus10022229	AT3G55250.1			463.811	557.554	180.472	181.146	199.448	139.855	131.916	114.178	103.662	80.5555	-0.0933398	0.726612	0.959975	0.55551	0.0423146	0.0879313	0.46217	0.0933171	0.179962	-1.54658	5.57868e-13	1.05014e-11	0.405159	0.133518	0.273873		NA	miR159a
Lus10022255.g	Lus10022255	AT5G14660.1	ATDEF2,DEF2,PDF1B	peptide deformylase 1B	323.499	338.783	102.719	85.293	112.019	67.4002	143.714	105.798	59.1363	77.1031	-0.0713356	0.830979	0.984328	-0.406538	0.221036	0.33979	-0.477873	0.153515	0.267876	-1.85086	3.98451e-12	6.83429e-11	0.884629	0.00630706	0.0235705	PF01327	NA	miR159a
Lus10022404.g	Lus10022404	AT4G24490.1	ATRGTA1,RGTA1	RAB geranylgeranyl transferase alpha subunit 1	403.399	320.031	434.417	389.099	428.039	398.504	358.211	423.193	355.513	437.301	0.00464249	0.982394	0.997561	0.0760035	0.719759	0.808052	0.080646	0.704309	0.808506	0.197401	0.266535	0.423785	-0.0161886	0.935358	0.969466	PF01239	NA	miR159a
Lus10024269.g	Lus10024269	AT5G42790.1	ARS5,ATPSM30,PAF1	proteasome alpha subunit F1	1919.56	1846.43	1754.79	1894.32	1825.08	1674.05	1081.07	1003.51	2014.81	1829.76	-0.0605109	0.658413	0.94509	0.807685	5.9441e-09	4.59847e-08	0.747174	7.8563e-08	6.00452e-07	-0.0748519	0.503883	0.665787	-0.884193	8.8246e-12	1.74408e-10	PF00227,PF10584	NA	miR159a
Lus10024748.g	Lus10024748	AT1G36160.1	ACC1,AT-ACC1,EMB22,GK,PAS3	acetyl-CoA carboxylase 1	3591.61	5017.98	1187.69	1406.93	1267.72	1298.3	1515.43	1413.09	2452.42	2654.88	-0.0156707	0.931511	0.991407	-0.174911	0.337724	0.470192	-0.190582	0.296943	0.44259	-1.73976	6.19926e-29	5.36859e-27	-0.802087	8.78848e-06	7.07705e-05	PF02785,PF08326,PF00364,PF02786,PF00289	NA	miR159a
Lus10025299.g	Lus10025299	AT2G37400.1		Tetratricopeptide repeat (TPR)-like superfamily protein	366.372	261.275	153.366	168.961	176.68	155.863	199.483	164.459	208.716	136.944	0.0450924	0.877243	0.991407	-0.175481	0.549109	0.671072	-0.130389	0.657261	0.772035	-0.932231	0.000110694	0.00057807	0.0636957	0.8202	0.905317		NA	miR159a
Lus10025356.g	Lus10025356	AT1G68140.1		Protein of unknown function (DUF1644)	148.108	121.262	178.332	174.648	188.519	150.808	193.048	182.266	129.404	123.135	-0.0580746	0.81906	0.982648	-0.0882895	0.729019	0.815549	-0.146364	0.568384	0.701896	0.373546	0.0805718	0.171572	0.569116	0.0149473	0.0485263	PF07800	NA	miR159a
Lus10026039.g	Lus10026039	AT5G66680.1	DGL1	dolichyl-diphosphooligosaccharide-protein glycosyltransferase 48kDa subunit family protein	769.771	782.575	728.309	753.015	685.773	770.047	855.846	936.472	1104.8	1041.47	-0.0245499	0.870477	0.991407	-0.275171	0.0674782	0.130717	-0.299721	0.047291	0.103266	-0.0803526	0.508935	0.670696	-0.260952	0.0534024	0.135974	PF03345	NA	miR159a
Lus10026895.g	Lus10026895	AT4G31780.2	MGD1,MGDA	monogalactosyl diacylglycerol synthase 1	389.757	517.55	267.498	278.624	282.323	257.806	206.99	115.226	304.03	252.024	-0.0159937	0.95479	0.994264	0.761817	0.00820932	0.0213174	0.745823	0.00986488	0.0272872	-0.744686	0.00182585	0.00702754	-0.791008	0.00500512	0.0193514	PF04101,PF06925	NA	miR159a
Lus10026937.g	Lus10026937	AT3G58590.1		Pentatricopeptide repeat (PPR) superfamily protein	17.5391	13.7513	17.1199	12.997	19.1251	19.3776	8.57991	21.9977	16.6973	19.5635	0.351852	0.623103	0.935481	-0.021228	0.976895	0.985783	0.330624	0.650351	0.766968	0.146842	0.808517	0.887066	-0.236494	0.721527	0.842554	PF01535	NA	miR159a
Lus10027339.g	Lus10027339	AT4G15080.1		DHHC-type zinc finger family protein	222.162	291.278	316.005	259.128	322.395	334.474	276.702	297.492	311.683	364.801	0.190794	0.391259	0.84369	0.00329561	0.98831	0.992919	0.19409	0.388276	0.537281	0.252444	0.199276	0.34264	-0.233028	0.287025	0.472157	PF01529	NA	miR159a
Lus10027653.g	Lus10027653	AT3G13000.2		Protein of unknown function, DUF547	136.415	126.262	131.966	112.912	113.84	82.5653	80.4367	121.511	113.403	134.643	-0.320647	0.326849	0.805692	0.278317	0.398301	0.531944	-0.0423302	0.899075	0.944877	-0.247205	0.386191	0.554472	-0.291286	0.369234	0.558813	PF04784	NA	miR159a
Lus10028195.g	Lus10028195	AT1G05940.1	CAT9	cationic amino acid transporter 9	247.496	278.777	338.831	314.366	397.985	363.119	448.3	470.331	622.67	635.238	0.219656	0.21908	0.715279	-0.491497	0.005964	0.0160869	-0.271841	0.128111	0.232186	0.41908	0.0115496	0.0346809	-0.453042	0.00978133	0.0340475	PF00324	NA	miR159a
Lus10028461.g	Lus10028461	AT2G17940.1		Plant protein of unknown function (DUF827)	0	0	3.56664	2.43694	4.5536	0.842503	4.28996	2.09502	781.295	760.674	-0.203766	0.806484	0.980011	-0.0685739	0.934338	0.957064	-0.27234	0.757489	0.847184	3.30942	0.0288007	0.074763	-7.92126	1.30118e-33	1.23676e-31		NA	miR159a
Lus10028520.g	Lus10028520	AT5G37820.1	NIP4;2,NLM5	NOD26-like intrinsic protein 4;2	25.3342	7.50072	17.8332	31.6803	20.0359	12.6375	12.8699	15.7126	15.3059	4.60317	-0.599172	0.471115	0.884387	0.789823	0.349431	0.482357	0.190651	0.824172	0.894581	0.372539	0.608057	0.754474	0.473658	0.573214	0.736897	PF00230,PF01535	NA	miR159a
Lus10028566.g	Lus10028566	AT1G43190.1	PTB3	polypyrimidine tract-binding protein 3	1274.51	1425.14	1145.61	1165.67	983.579	1044.7	816.164	812.866	1024.8	954.007	-0.188224	0.181668	0.673927	0.504624	0.000399384	0.00143134	0.316401	0.0272184	0.0649692	-0.316656	0.013443	0.0394771	-0.281758	0.0577348	0.144459	PF00076	NA	miR159a
Lus10028821.g	Lus10028821	AT3G01360.1		Family of unknown function (DUF716)	52.6173	55.0053	34.9531	34.9295	42.8039	30.3301	71.8568	86.9432	55.6577	54.0873	0.0629403	0.881349	0.991407	-1.18448	0.00372111	0.0105815	-1.12154	0.00637047	0.0186812	-0.595006	0.0767084	0.164994	0.532048	0.133085	0.273223	PF04819	NA	miR159a
Lus10028858.g	Lus10028858	AT4G24460.1	CLT2	CRT (chloroquine-resistance transporter)-like transporter 2	27.283	20.0019	29.9598	23.5571	34.6074	43.8101	34.3197	43.9953	86.9651	113.928	0.549662	0.236822	0.733579	-0.546853	0.244535	0.367243	0.00280914	0.99516	0.997242	0.501467	0.257614	0.413731	-1.35311	0.00184855	0.00821641		NA	miR159a
Lus10029327.g	Lus10029327	AT3G11964.1		RNA binding;RNA binding	1615.54	1581.4	1522.24	1455.67	1229.47	1529.14	1048.89	1023.42	1371.96	1398.21	-0.110101	0.463841	0.881152	0.523179	0.000560148	0.0019497	0.413078	0.00659622	0.0192391	-0.15576	0.225226	0.375053	-0.418541	0.00474807	0.0184946	PF05843,PF00575	NA	miR159a
Lus10029363.g	Lus10029363	AT3G54540.1	ATGCN4,GCN4	general control non-repressible 4	551.507	482.546	455.104	406.157	391.61	464.219	594.159	494.424	745.117	722.698	-0.00911759	0.961664	0.995095	-0.337205	0.0750406	0.142766	-0.346322	0.068601	0.140616	-0.263655	0.0936878	0.193236	-0.431893	0.0137442	0.0452777	PF00005	NA	miR159a
Lus10029572.g	Lus10029572	AT1G12780.1	ATUGE1,UGE1	UDP-D-glucose/UDP-D-galactose 4-epimerase 1	185.135	288.778	207.579	257.504	397.074	396.819	506.215	351.963	297.073	234.762	0.772346	0.00514124	0.112792	-0.88447	0.00138133	0.00438553	-0.112125	0.682927	0.791886	0.401335	0.20698	0.35255	0.687884	0.0563602	0.141859	PF01370	NA	miR159a
Lus10029717.g	Lus10029717	AT1G21640.1	ATNADK2,NADK2	NAD kinase 2	372.218	370.036	369.504	428.09	348.806	307.513	395.748	405.386	363.166	377.46	-0.281002	0.13181	0.59927	-0.00722725	0.96907	0.980242	-0.28823	0.126246	0.229558	-0.0292902	0.866976	0.922575	0.114253	0.560964	0.727914	PF01513	NA	miR159a
Lus10029764.g	Lus10029764	AT1G21370.1			103.286	92.5089	112.706	119.41	130.233	154.178	189.831	167.601	214.978	252.024	0.294547	0.26217	0.753341	-0.623163	0.0174864	0.0413226	-0.328616	0.208743	0.339706	0.404647	0.0959049	0.196986	-0.382093	0.125699	0.261654	PF02698	NA	miR159a
Lus10030092.g	Lus10030092	AT2G26670.1	ATHO1,GUN2,HO1,HY1,HY6,TED4	Plant haem oxygenase (decyclizing) family protein	380.013	607.558	346.678	378.538	615.647	546.784	320.674	243.022	237.241	260.079	0.68078	0.00624882	0.125705	0.363484	0.151825	0.253199	1.04426	3.51549e-05	0.000173457	-0.070812	0.802441	0.883494	0.181736	0.581834	0.74356	PF01126	NA	miR159a
Lus10030324.g	Lus10030324	AT3G55270.1	ATMKP1,MKP1	mitogen-activated protein kinase phosphatase 1	376.116	425.041	398.038	433.776	443.521	377.441	630.624	624.315	601.799	693.928	-0.0190741	0.917424	0.991407	-0.593734	0.00115538	0.00373989	-0.612808	0.000842677	0.0031089	0.0393691	0.797495	0.880946	-0.0434236	0.794497	0.889636	PF00782	NA	miR159a
Lus10030878.g	Lus10030878	AT1G23550.1	SRO2	similar to RCD one 2	66.2588	6.2506	22.1132	2.43694	21.8573	8.42503	22.5223	10.4751	17.393	11.5079	0.292478	0.791859	0.976598	-0.418137	0.706712	0.798526	-0.12566	0.909824	0.950732	-1.38165	0.143089	0.267911	0.182697	0.868422	0.934181	PF12174	NA	miR159a
Lus10031236.g	Lus10031236	AT3G45140.1	ATLOX2,LOX2	lipoxygenase 2	0	2.50024	7.84662	3.24926	0.910721	6.74002	19.3048	6.28505	37.5689	18.4127	-0.531398	0.657342	0.944431	-1.19613	0.29138	0.419758	-1.72753	0.141299	0.251031	1.71397	0.21353	0.360762	-1.13905	0.265886	0.449088	PF00305,PF01477	NA	miR159a
Lus10031688.g	Lus10031688	AT5G51700.1	ATRAR1,PBS2,RAR1,RPR2	protein binding;zinc ion binding	79.9003	70.0067	131.966	126.721	99.2686	109.525	127.626	157.126	113.403	124.286	-0.30885	0.279614	0.768623	-0.138538	0.625594	0.734508	-0.447388	0.120924	0.221846	0.652323	0.0138655	0.0405019	0.264484	0.335479	0.525126	PF04968	NA	miR159a
Lus10031967.g	Lus10031967	AT5G46570.1	BSK2	BR-signaling kinase 2	304.011	200.019	176.192	202.266	134.787	164.288	94.379	118.368	107.837	130.04	-0.33824	0.252627	0.744143	0.829954	0.00612699	0.0164815	0.491714	0.107989	0.202628	-0.562573	0.0313049	0.0801001	-0.154998	0.619183	0.770774	PF07714	NA	miR159a
Lus10032034.g	Lus10032034	AT3G01930.2		Major facilitator superfamily protein	337.14	498.798	585.643	655.538	826.024	733.82	1172.23	1076.84	545.445	497.142	0.329828	0.101424	0.54183	-0.857911	1.95034e-05	8.96867e-05	-0.528083	0.00848197	0.023905	0.735199	0.000274862	0.00131076	1.10797	9.78884e-07	9.53289e-06	PF06813	NA	miR159a
Lus10032706.g	Lus10032706	AT1G80950.1		Phospholipid/glycerol acyltransferase family protein	202.674	158.765	224.699	198.205	199.448	238.428	277.775	304.825	371.515	361.349	0.0501356	0.825231	0.983571	-0.461433	0.0413652	0.086238	-0.411298	0.0701547	0.143172	0.265902	0.169059	0.303365	-0.331542	0.10324	0.225134	PF01553	NA	miR159a
Lus10032722.g	Lus10032722	AT1G19340.1		Methyltransferase MT-A70 family protein	222.162	263.775	222.559	253.442	207.644	259.491	189.831	191.694	169.06	197.936	-0.0255428	0.914321	0.991407	0.318445	0.186998	0.298074	0.292902	0.227121	0.3622	-0.0500412	0.797454	0.880946	0.0619455	0.782343	0.882051	PF05063	NA	miR159a
Lus10033845.g	Lus10033845	AT3G05040.1	HST,HST1	ARM repeat superfamily protein	715.205	850.082	654.836	599.488	611.094	652.94	768.975	784.584	580.231	733.055	0.0109673	0.951793	0.994028	-0.308362	0.089058	0.164282	-0.297395	0.101946	0.193396	-0.317444	0.0351356	0.0881126	0.246535	0.150745	0.29964	PF08389	NA	miR159a
Lus10035136.g	Lus10035136	AT5G46570.1	BSK2	BR-signaling kinase 2	113.03	103.76	106.999	101.539	94.715	122.163	215.57	205.312	167.669	191.032	0.0576409	0.833224	0.985005	-1.01254	0.00015719	0.000613037	-0.954894	0.000393121	0.00156383	-0.0211446	0.92661	0.958473	0.235048	0.317663	0.506899	PF07714	NA	miR159a
Lus10035203.g	Lus10035203	AT3G01930.2		Major facilitator superfamily protein	837.978	1306.38	892.375	1067.38	1349.69	1476.91	730.365	656.788	994.185	1139.28	0.528755	0.0139226	0.206291	0.498315	0.0217709	0.0499067	1.02707	2.16782e-06	1.32603e-05	0.155184	0.512989	0.674583	-0.620526	0.0234434	0.0701211	PF06813	NA	miR159a
Lus10035827.g	Lus10035827	AT5G54650.1	ATFH5,Fh5	formin homology5	243.598	226.272	293.892	347.671	328.77	351.324	388.241	412.718	409.084	487.936	0.085358	0.671097	0.947343	-0.321177	0.110405	0.196041	-0.235819	0.24235	0.380181	0.494973	0.00449919	0.0154736	-0.159342	0.389707	0.578431	PF02181	NA	miR159a
Lus10037365.g	Lus10037365	AT1G09810.1	ECT11	evolutionarily conserved C-terminal region 11	10839.2	7713.24	10796.9	10158.8	8711.96	7831.06	3252.86	3536.39	2895.59	2923.01	-0.341161	0.0451101	0.377077	1.62602	1.82758e-21	5.00143e-20	1.28486	5.7473e-14	9.17112e-13	0.0157442	0.92922	0.959925	0.222616	0.278758	0.4631	PF04146	NA	miR159a
Lus10037397.g	Lus10037397	AT2G28315.1		Nucleotide/sugar transporter family protein	60.4124	72.507	107.713	102.352	102.001	103.628	84.7266	92.1807	2919.24	2637.62	-0.0314634	0.88058	0.991407	0.248343	0.254312	0.378645	0.21688	0.326143	0.473625	0.62676	0.00342764	0.0121882	-4.97335	6.8783e-149	1.74005e-145	PF03151	NA	miR159a
Lus10037532.g	Lus10037532	AT1G79950.1		RAD3-like DNA-binding helicase protein	183.186	192.518	124.119	183.583	179.412	183.666	82.5817	90.0857	71.6593	78.2539	0.241129	0.397013	0.848555	0.831039	0.00529146	0.0144585	1.07217	0.000317288	0.00129387	-0.167643	0.490065	0.652662	0.208591	0.484421	0.664213	PF06733	NA	miR159a
Lus10037594.g	Lus10037594	AT2G03120.1	ATSPP,SPP	signal peptide peptidase	802.9	712.568	973.694	978.839	842.417	924.225	735.728	808.676	1022.71	1294.64	-0.144143	0.401896	0.852017	0.338208	0.0507296	0.102781	0.194065	0.263998	0.405889	0.29821	0.0501975	0.117613	-0.582963	0.000710329	0.00359726	PF04258	NA	miR159a
Lus10037795.g	Lus10037795	AT5G46340.1		O-acetyltransferase family protein	629.458	880.085	750.422	835.871	997.239	1048.92	1489.69	1498.98	2228.39	2759.6	0.367607	0.0524545	0.408649	-0.914127	1.34496e-06	7.49439e-06	-0.54652	0.00380516	0.0119054	0.261912	0.182326	0.320767	-0.738354	0.000851647	0.00421238	PF07779	NA	miR159a
Lus10038137.g	Lus10038137	AT2G23390.1			479.402	718.819	320.998	271.313	346.074	285.608	299.224	246.164	192.019	212.897	0.0916813	0.714691	0.957986	0.119945	0.635556	0.743162	0.211626	0.403832	0.552911	-0.975397	3.78286e-06	2.66418e-05	0.432203	0.0840457	0.192735	PF04339	NA	miR159a
Lus10038434.g	Lus10038434	AT1G30680.1		toprim domain-containing protein	459.914	505.049	242.532	296.495	198.537	176.083	179.106	182.266	121.751	134.643	-0.524402	0.018232	0.238758	0.575672	0.0104707	0.0263559	0.05127	0.822938	0.893588	-1.07908	2.80137e-06	2.01912e-05	0.498564	0.0727699	0.172308	PF01751,PF03796	NA	miR159a
Lus10040426.g	Lus10040426	AT5G04310.1		Pectin lyase-like superfamily protein	1.94879	2.50024	10.6999	21.1202	33.6967	43.8101	60.0594	55.5179	239.328	179.524	1.29818	0.00670638	0.131132	-1.87281	7.83682e-05	0.000323702	-0.574632	0.196732	0.325171	3.57793	0.00019319	0.000952791	-1.85932	0.000617678	0.00318195	PF00544	NA	miR159a
Lus10040500.g	Lus10040500	AT5G06940.1		Leucine-rich repeat receptor-like protein kinase family protein	185.135	166.266	77.0395	72.296	80.1434	94.3603	80.4367	79.6106	1338.57	1464.96	0.225297	0.336789	0.810849	-0.0987585	0.682692	0.780039	0.126539	0.5999	0.727832	-1.11308	1.35024e-08	1.41779e-07	-4.13005	2.86856e-82	1.20947e-79	PF00069,PF00560,PF08263	NA	miR159a
Lus10040674.g	Lus10040674	AT2G38170.1	ATCAX1,CAX1,RCI4	cation exchanger 1	0	1.25012	3.56664	1.62463	5.46433	10.11	19.3048	2.09502	11.1315	24.1666	1.57641	0.227597	0.724652	-2.03037	0.118689	0.207916	-0.453962	0.711547	0.813395	2.76964	0.106327	0.213206	-0.713607	0.554224	0.723112	PF01699	NA	miR159a
Lus10041315.g	Lus10041315	AT2G28315.1		Nucleotide/sugar transporter family protein	0	16.2516	9.27328	4.06157	7.28577	9.26753	13.9424	12.5701	2343.88	2104.8	0.301089	0.70785	0.955712	-0.978073	0.213726	0.330989	-0.676984	0.386429	0.535394	-0.358848	0.488544	0.651256	-7.39147	8.4794e-84	3.7684e-81	PF03151	NA	miR159a
Lus10041564.g	Lus10041564	AT3G27160.1	GHS1	Ribosomal protein S21 family protein	354.679	402.539	88.4528	71.4837	101.09	58.9752	108.321	94.2757	107.837	65.5952	-0.00306092	0.993126	0.998998	-0.339334	0.338484	0.470959	-0.342395	0.337024	0.484661	-2.24486	3.28031e-15	7.94105e-14	0.207922	0.543287	0.714935	PF01165	NA	miR159a
Lus10041916.g	Lus10041916	AT2G17940.1		Plant protein of unknown function (DUF827)	0	0	4.27997	3.24926	0	3.37001	2.14498	1.04751	656.761	617.976	-1.11967	0.218792	0.715279	1.25363	0.210091	0.326549	0.133964	0.906964	0.949302	3.30095	0.0296866	0.0766718	-8.64709	2.82655e-22	1.37104e-20		NA	miR159a
Lus10042004.g	Lus10042004	AT1G73590.1	ATPIN1,PIN1	Auxin efflux carrier family protein	40.9245	47.5046	278.198	237.196	299.627	315.096	158.728	156.079	1015.75	865.396	0.253393	0.221627	0.71813	0.71231	0.00102053	0.00335053	0.965704	8.25313e-06	4.56175e-05	2.6597	4.14722e-25	2.66955e-23	-2.58056	2.25382e-33	2.11775e-31	PF03547	NA	miR159a
Lus10042622.g	Lus10042622	AT3G22750.1		Protein kinase superfamily protein	70.1563	76.2573	111.993	129.97	157.555	149.965	307.804	316.348	647.02	579.999	0.34734	0.123981	0.587102	-1.36892	5.28575e-10	4.70551e-09	-1.02158	3.08668e-06	1.83497e-05	0.897662	0.000166692	0.000837221	-0.976495	7.1603e-06	5.87234e-05	PF07714	NA	miR159a
Lus10043325.g	Lus10043325	AT1G14870.1	PCR2	PLANT CADMIUM RESISTANCE 2	89.6442	161.265	112.706	108.85	162.108	106.155	189.831	182.266	267.853	280.793	0.274206	0.393691	0.845182	-0.747741	0.0194983	0.0453719	-0.473535	0.138385	0.247094	-0.0575738	0.840861	0.906423	-0.559617	0.0725735	0.172004	PF04749	NA	miR159a
Lus10021720.g	Lus10021720	AT3G42660.1		transducin family protein / WD-40 repeat family protein	128.62	128.762	141.239	177.085	192.162	177.768	63.2769	53.4229	96.7052	97.8174	0.217891	0.422779	0.862112	1.4468	1.05571e-06	5.96372e-06	1.66469	1.93311e-08	1.60522e-07	0.416866	0.0759533	0.163786	-0.737182	0.0100063	0.0347384	PF00400,PF12341	NA	miR159a miR167i
Lus10000463.g	Lus10000463	AT3G15030.1	MEE35,TCP4	TCP family transcription factor 4	35.0782	53.7552	30.6731	33.3049	42.8039	47.1802	31.1022	26.1877	16.6973	10.3571	0.493263	0.330348	0.807074	0.158953	0.761819	0.840419	0.652216	0.209823	0.340852	-0.229072	0.592096	0.742684	1.04621	0.0505419	0.130152	PF03634	NA	miR159a miR319a
Lus10002195.g	Lus10002195	AT1G53230.1	TCP3	TEOSINTE BRANCHED 1, cycloidea and PCF transcription factor 3	3.89757	2.50024	5.70663	8.93546	11.8394	16.0076	25.7397	23.0452	2.78288	1.15079	0.934218	0.295071	0.781964	-1.74156	0.0480219	0.0979677	-0.807338	0.345552	0.493356	1.77068	0.0705892	0.154489	3.54181	0.000446252	0.00239373		NA	miR159a miR319a
Lus10008685.g	Lus10008685	AT3G11440.1	ATMYB65,MYB65	myb domain protein 65	99.3881	112.511	176.192	203.891	228.591	235.901	329.254	333.108	204.542	186.428	0.290623	0.191882	0.686577	-0.802463	0.000288648	0.00106468	-0.51184	0.0204342	0.0510366	0.984423	7.42729e-06	4.93405e-05	0.757413	0.000657853	0.00335945	PF00249	NA	miR159a miR319a
Lus10008788.g	Lus10008788	AT3G55250.1			393.655	490.047	231.832	246.131	217.662	219.893	144.786	142.461	125.23	101.27	-0.127027	0.578697	0.921966	0.73428	0.00188814	0.00580484	0.607253	0.0107584	0.0294466	-0.954204	1.8093e-07	1.59139e-06	0.331064	0.150736	0.29964		NA	miR159a miR319a
Lus10009835.g	Lus10009835	AT5G05520.1		Outer membrane OMP85 family protein	793.156	648.812	731.162	683.156	676.666	700.962	450.445	419.003	583.014	620.277	-0.0380834	0.820444	0.983132	0.702291	4.16372e-05	0.000181008	0.664207	0.000112142	0.000504167	-0.0407339	0.766118	0.861677	-0.467484	0.00326101	0.0134342	PF01103	NA	miR159a miR319a
Lus10019757.g	Lus10019757	AT3G43920.2	ATDCL3,DCL3	dicer-like 3	726.898	605.058	897.368	943.097	781.399	624.295	516.94	550.989	523.182	628.333	-0.389127	0.0391463	0.353494	0.78508	3.83305e-05	0.000167792	0.395954	0.0389958	0.0879467	0.288309	0.144023	0.269156	-0.106555	0.639112	0.784945	PF00636,PF03368,PF00271,PF02170,PF00270	NA	miR159a miR319a
Lus10026142.g	Lus10026142	AT3G11440.1	ATMYB65,MYB65	myb domain protein 65	224.111	235.023	305.305	285.935	304.181	290.663	368.936	356.153	399.344	347.539	0.00811728	0.966511	0.99561	-0.293922	0.128331	0.221481	-0.285805	0.141243	0.250954	0.366475	0.023703	0.0635428	-0.0471807	0.782439	0.882051	PF00249,PF05793	NA	miR159a miR319a
Lus10026787.g	Lus10026787	AT3G11440.1	ATMYB65,MYB65	myb domain protein 65	107.183	77.5074	93.4461	98.29	81.0542	74.9827	68.6393	56.5654	54.9619	55.238	-0.297315	0.380764	0.837898	0.614925	0.0770931	0.14596	0.31761	0.367878	0.516731	-0.069323	0.808992	0.887194	0.183933	0.585822	0.74651	PF00249	NA	miR159a miR319a
Lus10036103.g	Lus10036103	AT3G11440.1	ATMYB65,MYB65	myb domain protein 65	97.4394	66.2564	79.1795	74.7329	69.2148	96.8878	66.4943	49.2329	59.1363	55.238	0.111004	0.768776	0.973082	0.412381	0.288071	0.416253	0.523385	0.178508	0.301636	-0.0142374	0.9636	0.977828	0.0130988	0.971151	0.985322	PF00249	NA	miR159a miR319a
Lus10037921.g	Lus10037921	AT3G10540.1		3-phosphoinositide-dependent protein kinase	685.973	820.079	587.783	692.904	520.022	614.184	709.988	549.942	478.656	453.412	-0.174396	0.386844	0.841126	0.0232846	0.908179	0.942187	-0.151111	0.456188	0.601839	-0.3214	0.0703154	0.15399	0.433716	0.0342713	0.0953617	PF00106,PF00069	NA	miR159a miR319a
Lus10040584.g	Lus10040584	AT5G58130.1	ROS3	RNA-binding (RRM/RBD/RNP motifs) family protein	5.84636	17.5017	4.27997	5.6862	4.5536	3.37001	11.7974	10.4751	4.87005	6.90476	-0.330187	0.763145	NA	-1.16369	0.260365	0.385437	-1.49388	0.161779	0.279008	-1.43243	0.0833268	0.176192	0.941231	0.311712	0.500107	PF00076	NA	miR159a miR319a
Lus10040946.g	Lus10040946	AT5G05520.1		Outer membrane OMP85 family protein	383.911	253.774	363.798	386.662	342.431	390.921	372.154	405.386	459.872	459.166	-0.0326475	0.882948	0.991407	-0.0514713	0.817079	0.881332	-0.0841188	0.706468	0.80985	0.232243	0.219813	0.368797	-0.241143	0.251348	0.431489	PF01103	NA	miR159a miR319a
Lus10002148.g	Lus10002148	AT5G48370.1		Thioesterase/thiol ester dehydrase-isomerase superfamily protein	114.978	181.267	102.719	108.85	93.8043	118.793	283.137	273.4	156.537	162.262	0.00879195	0.975928	0.996601	-1.3958	8.39496e-07	4.81517e-06	-1.38701	1.15843e-06	7.42518e-06	-0.501491	0.0361525	0.0902631	0.804918	0.00178375	0.00796175		NA	miR166
Lus10003532.g	Lus10003532	AT1G71360.1		Galactose-binding protein	181.237	270.026	228.979	323.301	344.253	353.009	185.541	159.221	261.591	268.135	0.337705	0.194943	0.690681	0.678669	0.0112444	0.0280596	1.01637	0.000142758	0.000628279	0.457224	0.0626799	0.140351	-0.61943	0.027486	0.0796486	PF07738	NA	miR166
Lus10006046.g	Lus10006046	AT1G71960.1	ABCG25,ATABCG25	ATP-binding casette family G25	1202.4	898.836	1058.58	982.088	1102.88	1107.05	364.646	343.583	281.071	248.571	0.114798	0.525371	0.906265	1.52701	3.1766e-16	5.62152e-15	1.6418	1.71854e-18	4.25281e-17	0.0207398	0.893741	0.938827	0.414819	0.0292191	0.0836756	PF01061	NA	miR166
Lus10007084.g	Lus10007084	AT2G14170.1	ALDH6B2	aldehyde dehydrogenase 6B2	913.981	716.319	1256.17	1077.94	826.935	893.053	609.174	658.883	739.551	682.42	-0.440648	0.0124187	0.192621	0.880502	7.74027e-07	4.46098e-06	0.439854	0.0141274	0.037222	0.317854	0.108546	0.216595	-0.165975	0.467202	0.649129	PF00171	NA	miR166
Lus10008741.g	Lus10008741	AT5G48370.1		Thioesterase/thiol ester dehydrase-isomerase superfamily protein	13.6415	20.0019	12.1266	23.5571	14.5715	11.795	36.4646	39.8053	44.5261	26.4682	-0.431765	0.511567	0.901546	-1.10255	0.0783728	0.148016	-1.53431	0.0174937	0.0447135	-0.143224	0.80014	0.882418	0.0883263	0.875638	0.938414		NA	miR166
Lus10012741.g	Lus10012741	AT5G65380.1		MATE efflux family protein	21.4367	12.5012	29.9598	28.431	63.7505	29.4876	34.3197	32.4728	20.1759	9.20634	0.672658	0.274874	0.763626	-0.193521	0.757536	0.837205	0.479137	0.440215	0.587455	1.18752	0.0446208	0.107009	1.14732	0.0751104	0.176541	PF01554	NA	miR166
Lus10036738.g	Lus10036738	AT1G48850.1	EMB1144	chorismate synthase, putative / 5-enolpyruvylshikimate-3-phosphate phospholyase, putative	342.987	476.296	707.622	863.49	1094.69	1216.57	533.027	554.132	2341.8	2328.05	0.557579	0.00252472	0.0721479	0.530639	0.0047499	0.0131541	1.08822	6.29869e-09	5.60429e-08	1.23824	6.92911e-08	6.49261e-07	-2.10281	4.03523e-16	1.20752e-14	PF01264	NA	miR166
Lus10037189.g	Lus10037189	AT1G48850.1	EMB1144	chorismate synthase, putative / 5-enolpyruvylshikimate-3-phosphate phospholyase, putative	473.555	531.301	428.711	484.952	415.289	534.147	441.866	469.284	2703.57	2253.25	0.0567052	0.76583	0.971974	0.00335199	0.986049	0.991537	0.0600572	0.754656	0.844943	-0.112584	0.494589	0.65689	-2.44438	9.49938e-41	1.26994e-38	PF01264	NA	miR166
Lus10020509.g	Lus10020509	AT3G19680.1		Protein of unknown function (DUF1005)	189.032	232.522	143.379	136.469	163.93	158.391	96.524	112.083	198.976	153.055	0.203329	0.445505	0.872875	0.42389	0.123999	0.215254	0.627219	0.0228361	0.0560537	-0.494329	0.0258241	0.0682811	-0.762604	0.00330856	0.0136079	PF06219	NA	miR166 miR166b
Lus10022720.g	Lus10022720	AT2G36270.1	ABI5,GIA1	Basic-leucine zipper (bZIP) transcription factor family protein	46.7709	51.2549	16.4066	12.997	3.64288	7.58252	27.8847	15.7126	10.4358	5.75396	-1.38257	0.0724187	0.467345	-0.564831	0.415659	0.548548	-1.9474	0.011171	0.0304347	-2.25652	0.00035287	0.00164404	1.39279	0.0711218	0.169492	PF00170	NA	miR166 miR166b
Lus10005945.g	Lus10005945	AT4G01037.1	AtWTF1,WTF1	Ubiquitin carboxyl-terminal hydrolase family protein	381.962	390.037	155.506	129.97	97.4471	74.9827	176.961	159.221	130.1	117.381	-0.730902	0.00543508	0.116273	-0.234244	0.358553	0.491577	-0.965146	0.000267963	0.0011123	-1.75019	4.87194e-10	6.25533e-09	0.439251	0.183432	0.345746	PF11955	NA	miR166 miR166b miR166e miR166f
Lus10029446.g	Lus10029446	AT4G01037.1	AtWTF1,WTF1	Ubiquitin carboxyl-terminal hydrolase family protein	341.038	346.283	134.106	133.22	96.5364	80.0378	163.018	159.221	134.97	96.6666	-0.599765	0.0271943	0.296459	-0.269445	0.309326	0.439228	-0.86921	0.00146577	0.00510611	-1.62809	8.20348e-10	1.02356e-08	0.466456	0.134591	0.275473	PF11955	NA	miR166 miR166b miR166e miR166f
Lus10000719.g	Lus10000719	AT5G60690.1	IFL,IFL1,REV	Homeobox-leucine zipper family protein / lipid-binding START domain-containing protein	165.647	180.017	1629.24	1457.29	1315.99	1503.87	506.215	409.576	2163.69	2097.89	-0.130386	0.428236	0.864851	1.75338	5.55901e-25	1.94803e-23	1.62299	1.52428e-21	4.91603e-20	3.08961	5.02203e-74	6.02661e-71	-2.21877	1.2289e-39	1.56647e-37	PF08670,PF01852,PF00046	NA	miR166 miR166b miR166e miR166f miR166i,k
Lus10002677.g	Lus10002677	AT4G01400.2			387.809	460.044	481.497	450.834	556.451	524.879	595.231	651.55	968.443	1028.81	0.213325	0.204307	0.701998	-0.419019	0.0127841	0.0314076	-0.205694	0.221517	0.355167	0.240951	0.121981	0.236891	-0.678977	6.32697e-05	0.000421717	PF08318	NA	miR166 miR166b miR166e miR166f miR166i,k
Lus10003578.g	Lus10003578	AT3G04260.1	PTAC3	plastid transcriptionally active 3	1718.83	1861.43	497.19	505.26	522.754	417.881	346.414	297.492	318.64	299.206	-0.0924925	0.606695	0.929386	0.638781	0.000508555	0.00178584	0.546289	0.00310372	0.00995928	-1.8826	3.60764e-38	6.09147e-36	0.0571724	0.75082	0.861646	PF01535	NA	miR166 miR166b miR166e miR166f miR166i,k
Lus10008488.g	Lus10008488	AT5G41190.1			504.736	406.289	465.09	430.527	326.949	394.291	256.325	232.547	255.33	265.833	-0.312091	0.126742	0.590622	0.873899	2.94218e-05	0.00013136	0.561807	0.00774609	0.0221149	-0.166064	0.388282	0.556645	-0.0913736	0.686669	0.81869	PF08772	NA	miR166 miR166b miR166e miR166f miR166i,k
Lus10017868.g	Lus10017868	AT5G15650.1	ATRGP2,RGP2	reversibly glycosylated polypeptide 2	454.067	716.319	672.669	691.279	721.291	852.613	863.354	902.952	611.539	688.174	0.206855	0.337547	0.811746	-0.37303	0.0840292	0.156587	-0.166175	0.441468	0.588636	0.320044	0.105175	0.211493	0.443792	0.0476589	0.124157	PF03214	NA	miR166 miR166b miR166e miR166f miR166i,k
Lus10018637.g	Lus10018637	AT4G28500.1	ANAC073,NAC073,SND2	NAC domain containing protein 73	0	0	49.2197	32.4926	75.5898	74.9827	48.262	80.6581	2325.1	1745.75	0.874807	0.00539397	0.115916	-0.652322	0.0429232	0.0890198	0.222485	0.474168	0.618831	7.65571	2.24231e-07	1.94536e-06	-4.98025	1.62346e-38	1.98479e-36	PF02365	NA	miR166 miR166b miR166e miR166f miR166i,k
Lus10019967.g	Lus10019967	AT4G30440.1	GAE1	UDP-D-glucuronate 4-epimerase 1	107.183	133.763	209.719	94.2285	107.465	101.943	333.544	471.379	649.108	856.19	-0.540805	0.123208	0.585714	-1.40207	4.18695e-05	0.000181886	-1.94288	2.21699e-08	1.83012e-07	0.088743	0.796556	0.880344	-0.902106	0.0156796	0.0503675	PF01370	NA	miR166 miR166b miR166e miR166f miR166i,k
Lus10020618.g	Lus10020618	AT2G27500.2		Glycosyl hydrolase superfamily protein	485.248	626.31	632.009	623.857	586.504	640.302	243.455	261.877	993.489	1117.42	-0.0336011	0.852662	0.988894	1.31329	3.4186e-12	4.01838e-11	1.27969	1.37849e-11	1.7292e-10	0.15209	0.315753	0.480008	-2.06103	1.37301e-31	1.16677e-29	PF00332	NA	miR166 miR166b miR166e miR166f miR166i,k
Lus10021198.g	Lus10021198	AT5G43430.1	ETFBETA	electron transfer flavoprotein beta	105.235	77.5074	115.559	108.038	73.7684	69.0852	148.004	140.366	75.1379	77.1031	-0.647338	0.0350568	0.334867	-0.366437	0.219874	0.33839	-1.01378	0.000997997	0.0036133	0.0203936	0.947931	0.969484	0.922431	0.00769097	0.0278407	PF01012	NA	miR166 miR166b miR166e miR166f miR166i,k
Lus10021470.g	Lus10021470	AT5G60690.1	IFL,IFL1,REV	Homeobox-leucine zipper family protein / lipid-binding START domain-containing protein	99.3881	87.5084	788.942	763.575	861.542	876.203	430.068	365.58	1806.09	1827.46	0.16252	0.298658	0.78525	0.964808	2.4709e-09	2.01522e-08	1.12733	3.30235e-12	4.44093e-11	3.14998	1.02691e-64	8.02445e-62	-2.19136	2.51315e-43	3.65708e-41	PF08670,PF01852,PF00046	NA	miR166 miR166b miR166e miR166f miR166i,k
Lus10022185.g	Lus10022185	AT5G43430.1	ETFBETA	electron transfer flavoprotein beta	481.35	432.542	372.358	263.19	281.413	263.703	474.04	403.291	176.713	126.587	-0.222945	0.370161	0.831274	-0.463694	0.0605779	0.11924	-0.686639	0.00578661	0.0171698	-0.6272	0.00406109	0.0141245	1.52164	2.75707e-09	3.98558e-08	PF01012	NA	miR166 miR166b miR166e miR166f miR166i,k
Lus10025139.g	Lus10025139	AT3G56370.1		Leucine-rich repeat protein kinase family protein	387.809	471.295	741.149	794.443	908.9	984.886	351.776	347.773	522.486	581.15	0.302867	0.0723353	0.467007	1.13408	8.9617e-11	8.79833e-10	1.43695	1.96054e-16	4.01255e-15	0.990843	1.06676e-08	1.13647e-07	-0.656036	0.000912377	0.00446841	PF00069,PF00560,PF08263	NA	miR166 miR166b miR166e miR166f miR166i,k
Lus10025594.g	Lus10025594	AT3G59680.1			1.94879	3.75036	90.5928	56.862	82.8756	97.7303	34.3197	34.5678	32.0032	50.6349	0.290817	0.523631	0.905554	1.10015	0.0217527	0.0498719	1.39097	0.00366858	0.0115253	4.76263	3.57464e-09	4.07711e-08	-0.243951	0.596686	0.753818		NA	miR166 miR166b miR166e miR166f miR166i,k
Lus10028104.g	Lus10028104	AT5G58090.1		O-Glycosyl hydrolases family 17 protein	358.577	316.28	370.218	354.169	348.806	314.254	195.193	203.217	164.886	195.635	-0.128228	0.528369	0.907773	0.862651	4.03155e-05	0.000175675	0.734422	0.00051398	0.00199432	0.0452405	0.789307	0.875701	0.152256	0.451378	0.634624	PF00332,PF07983	NA	miR166 miR166b miR166e miR166f miR166i,k
Lus10031316.g	Lus10031316	AT1G73380.1			241.65	152.515	267.498	224.199	234.966	200.516	150.148	131.986	165.582	154.206	-0.176366	0.519644	0.904296	0.80231	0.00422631	0.0118605	0.625944	0.0265315	0.0635554	0.250462	0.29183	0.453216	-0.183015	0.504866	0.682992	PF07000	NA	miR166 miR166b miR166e miR166f miR166i,k
Lus10031887.g	Lus10031887	AT1G73380.1			120.825	103.76	129.826	139.718	125.679	124.69	111.539	127.796	121.751	90.9126	-0.105999	0.712106	0.956696	0.170748	0.55679	0.677315	0.0647494	0.825085	0.895219	0.220007	0.360418	0.527511	0.157834	0.55441	0.723162	PF07000	NA	miR166 miR166b miR166e miR166f miR166i,k
Lus10032052.g	Lus10032052	AT1G63290.1		Aldolase-type TIM barrel family protein	81.8491	106.26	155.506	179.521	233.145	235.058	301.369	223.119	507.181	432.698	0.483898	0.0519261	0.40668	-0.647301	0.00949752	0.0242018	-0.163403	0.509767	0.650857	1.07877	6.38798e-05	0.000351354	-0.843358	0.00244622	0.0104737	PF00834	NA	miR166 miR166b miR166e miR166f miR166i,k
Lus10033791.g	Lus10033791	AT1G60995.1			245.547	326.281	408.024	393.972	431.682	420.409	578.072	586.605	632.41	759.523	0.0871547	0.654138	0.943758	-0.538101	0.00551706	0.0150054	-0.450947	0.0203037	0.0507647	0.519589	0.00221668	0.00833044	-0.254359	0.159911	0.313334	PF09746	NA	miR166 miR166b miR166e miR166f miR166i,k
Lus10034664.g	Lus10034664	AT5G15650.1	ATRGP2,RGP2	reversibly glycosylated polypeptide 2	189.032	367.535	293.178	324.926	397.985	395.134	626.334	678.785	660.239	687.023	0.360045	0.161729	0.648516	-1.07867	2.53601e-05	0.000114396	-0.718622	0.00493022	0.0149284	0.327522	0.190145	0.331126	-0.0455566	0.869577	0.934813	PF03214	NA	miR166 miR166b miR166e miR166f miR166i,k
Lus10035219.g	Lus10035219	AT3G01850.1		Aldolase-type TIM barrel family protein	224.111	223.771	276.058	289.184	318.752	303.301	320.674	319.49	509.963	436.15	0.138279	0.473232	0.885051	-0.179897	0.354074	0.487086	-0.0416177	0.830521	0.899063	0.405394	0.016122	0.0460054	-0.567289	0.00142888	0.00658238	PF00834	NA	miR166 miR166b miR166e miR166f miR166i,k
Lus10037077.g	Lus10037077	AT1G69290.1		Pentatricopeptide repeat (PPR) superfamily protein	113.03	106.26	107.713	138.093	69.2148	109.525	111.539	120.463	98.0966	123.135	-0.456026	0.171766	0.662855	0.0818816	0.805586	0.872994	-0.374144	0.268661	0.411158	-0.0425662	0.889663	0.936119	0.0746698	0.828121	0.909846	PF01535	NA	miR166 miR166b miR166e miR166f miR166i,k
Lus10039209.g	Lus10039209	AT1G17860.1		Kunitz family trypsin and protease inhibitor protein	0	0	0	0	0	0	0	12.5701	111.315	1.15079	0.20254	0.967673	0.99561	-5.48847	0.253169	0.377412	-5.28593	0.271106	0.414071	-0.934831	0.828987	0.898737	-3.16168	0.490295	0.669476	PF00197	NA	miR166 miR166b miR166e miR166f miR166i,k
Lus10039210.g	Lus10039210	AT1G17860.1		Kunitz family trypsin and protease inhibitor protein	0	0	0	0	0	0	1.07249	2.09502	48.0047	0	0.20254	0.967673	NA	-3.49997	0.471157	0.601745	-3.29743	0.497203	0.639555	-0.934791	0.828994	0.898737	-3.92273	0.398097	0.585965	PF00197	NA	miR166 miR166b miR166e miR166f miR166i,k
Lus10039873.g	Lus10039873	AT4G28500.1	ANAC073,NAC073,SND2	NAC domain containing protein 73	0	1.25012	42.0864	66.6098	107.465	133.958	63.2769	84.8482	1800.53	1400.51	1.15893	9.4818e-05	0.00689465	-0.453802	0.141942	0.239873	0.705125	0.0176981	0.0451569	6.82712	1.42965e-06	1.08658e-05	-4.4336	5.77674e-24	3.18758e-22	PF02365	NA	miR166 miR166b miR166e miR166f miR166i,k
Lus10040579.g	Lus10040579	AT5G58090.1		O-Glycosyl hydrolases family 17 protein	243.598	206.27	235.399	244.507	266.841	280.553	132.989	131.986	187.149	241.666	0.19023	0.409186	0.856909	0.85669	0.000380073	0.00136768	1.04692	1.41393e-05	7.50537e-05	0.197345	0.322032	0.486757	-0.686342	0.00306717	0.0127442	PF00332,PF07983	NA	miR166 miR166b miR166e miR166f miR166i,k
Lus10027674.g	Lus10027674	AT1G65420.1	NPQ7	Protein of unknown function (DUF565)	122.774	176.267	106.286	132.407	133.876	90.9903	80.4367	78.5631	57.7448	57.5396	-0.0863865	0.79749	0.978023	0.584957	0.0900723	0.165834	0.498571	0.151036	0.264443	-0.380689	0.166644	0.300264	0.463592	0.165577	0.321371	PF04483	NA	miR166 miR166b miR166f
Lus10031374.g	Lus10031374	AT1G07650.1		Leucine-rich repeat transmembrane protein kinase	611.919	625.06	637.003	627.107	773.202	774.26	725.003	781.441	651.195	988.531	0.291741	0.155729	0.638776	-0.253026	0.219801	0.338371	0.0387156	0.850938	0.913863	0.183732	0.349407	0.515559	-0.118785	0.594011	0.752223	PF11721,PF07714,PF00560	NA	miR166 miR166b miR166f miR166i,k
Lus10042409.g	Lus10042409	AT2G02560.2	ATCAND1,CAND1,ETA2,HVE,TIP120	cullin-associated and neddylation dissociated	806.798	980.094	886.668	995.897	1025.47	991.626	1265.54	1307.29	1342.74	1491.43	0.0998789	0.528656	0.907909	-0.451039	0.00440055	0.0122951	-0.35116	0.0267891	0.0640719	0.120944	0.373973	0.541656	-0.138449	0.363016	0.552555	PF08623,PF02985	NA	miR166 miR166b miR166f miR166i,k
Lus10004670.g	Lus10004670	AT1G22340.1	AtUGT85A7,UGT85A7	UDP-glucosyl transferase 85A7	64.31	42.5041	24.9665	40.6157	25.5002	31.1726	70.7843	85.8957	80.7036	55.238	-0.204269	0.670908	0.947343	-1.26154	0.00627318	0.0168249	-1.46581	0.00181735	0.00619222	-0.785996	0.0450946	0.107848	0.194344	0.640357	0.785716	PF00201	NA	miR166 miR166b miR166i,k
Lus10006782.g	Lus10006782	AT1G05170.1		Galactosyltransferase family protein	136.415	168.766	123.406	121.847	121.126	104.47	186.613	163.411	212.195	211.746	-0.121601	0.642034	0.940696	-0.512855	0.0469618	0.0960734	-0.634457	0.0151693	0.0395361	-0.385126	0.0713011	0.155712	-0.276735	0.227442	0.403033	PF01762	NA	miR166 miR166b miR166i,k
Lus10020042.g	Lus10020042	AT1G05170.2		Galactosyltransferase family protein	165.647	186.268	141.952	116.161	144.805	125.533	208.063	183.314	259.504	311.865	0.0642254	0.803962	0.979403	-0.598637	0.0196414	0.0456669	-0.534411	0.0381532	0.0863186	-0.419046	0.0484287	0.11433	-0.541697	0.0179763	0.0562447	PF01762	NA	miR166 miR166b miR166i,k
Lus10020712.g	Lus10020712	AT2G15980.1		Tetratricopeptide repeat (TPR)-like superfamily protein	52.6173	27.5026	54.213	51.9881	66.4826	32.8576	50.407	57.613	45.2219	50.6349	-0.0994989	0.838367	0.985486	-0.0244375	0.960212	0.974891	-0.123936	0.801656	0.879317	0.391726	0.352073	0.518496	0.176422	0.700043	0.827635	PF01535	NA	miR166 miR166b miR166i,k
Lus10032092.g	Lus10032092	AT3G02490.1		Pentatricopeptide repeat (PPR) superfamily protein	383.911	395.038	312.438	314.366	312.377	380.811	333.544	349.868	363.166	345.238	0.146066	0.445687	0.873117	-0.124851	0.517886	0.644024	0.0212158	0.912621	0.952618	-0.240489	0.134965	0.256351	-0.0532353	0.769723	0.874068	PF01535	NA	miR166 miR166e miR166f
Lus10002759.g	Lus10002759	AT1G55790.1		Domain of unknown function (DUF2431)	0	0	0	1.62463	0	0	1.07249	19.9027	0	0	-2.3165	0.50032	NA	-3.70822	0.237078	0.3584	-6.02472	0.068404	0.140247	0.530091	0.863414	0.920505	5.99404	0.0674128	0.162716	PF10354	NA	miR166 miR166e miR166f miR166i,k
Lus10005883.g	Lus10005883	AT3G55280.1	RPL23AB	ribosomal protein L23AB	1268.66	1355.13	918.054	848.868	900.703	915.8	344.269	305.872	627.54	550.079	0.0396918	0.799191	0.978133	1.44292	1.09469e-18	2.3537e-17	1.48261	1.43233e-19	3.92938e-18	-0.551521	9.28549e-06	6.07125e-05	-0.860843	1.73914e-08	2.2307e-07	PF00276,PF03939	NA	miR166 miR166e miR166f miR166i,k
Lus10006745.g	Lus10006745	AT1G11340.1		S-locus lectin protein kinase family protein	3.89757	17.5017	0	4.87389	0	0.842503	1.07249	2.09502	0	2.30159	-2.47185	0.308957	NA	0.605367	0.776558	0.851147	-1.86648	0.456012	0.60171	-2.91978	0.096344	0.197611	0.589273	0.794106	0.889471	PF00954,PF07714,PF08276,PF01453	NA	miR166 miR166e miR166f miR166i,k
Lus10006746.g	Lus10006746	AT1G11340.1		S-locus lectin protein kinase family protein	95.4906	188.768	57.7796	71.4837	60.1076	46.3376	43.9721	31.4252	22.9588	33.373	-0.280169	0.535829	0.90993	0.777215	0.0951503	0.173407	0.497046	0.291203	0.436337	-1.28318	0.000540125	0.00240667	0.439925	0.350024	0.539582	PF00954,PF07714,PF08276,PF01453	NA	miR166 miR166e miR166f miR166i,k
Lus10009915.g	Lus10009915	AT2G34980.1	SETH1	phosphatidylinositolglycan synthase family protein	101.337	86.2583	91.3061	86.9176	122.947	96.0453	134.061	158.174	177.409	187.579	0.295328	0.308203	0.792569	-0.713212	0.0134169	0.0327444	-0.417884	0.14606	0.25769	0.0888458	0.730642	0.839851	-0.318949	0.236029	0.413612	PF06432	NA	miR166 miR166e miR166f miR166i,k
Lus10011806.g	Lus10011806	AT2G33470.1	ATGLTP1,GLTP1	glycolipid transfer protein 1	660.639	652.563	1050.73	986.962	1008.17	1037.96	1024.23	1074.74	997.664	1203.73	0.00582773	0.969759	0.995625	-0.0425852	0.782473	0.855524	-0.0367575	0.812073	0.886373	0.637389	7.75051e-07	6.19175e-06	-0.0657827	0.643487	0.787951	PF08718	NA	miR166 miR166e miR166f miR166i,k
Lus10013735.g	Lus10013735	AT1G51130.1		Nse4, component of Smc5/6 DNA repair complex	62.3612	46.2544	51.3597	59.2989	68.3041	53.9202	41.8271	30.3777	34.0903	41.4285	0.143396	0.734343	0.961933	0.615648	0.16239	0.267069	0.759045	0.0854528	0.16781	0.114734	0.742042	0.847525	-0.0547783	0.893468	0.948977	PF08743	NA	miR166 miR166e miR166f miR166i,k
Lus10015690.g	Lus10015690	AT5G63950.1	CHR24	chromatin remodeling 24	1305.69	956.342	1102.09	1247.71	850.613	894.738	356.066	339.393	393.082	485.634	-0.428742	0.0284443	0.302084	1.75636	2.40362e-18	5.06115e-17	1.32762	4.9018e-11	5.7618e-10	-0.140846	0.49684	0.659177	-0.334698	0.172273	0.330855	PF00176,PF00271	NA	miR166 miR166e miR166f miR166i,k
Lus10016131.g	Lus10016131	AT5G19910.1	MED31	SOH1 family protein	50.6685	53.7552	64.1996	77.9822	42.8039	67.4002	55.7694	64.9455	84.8779	72.4999	-0.363596	0.354092	0.822726	0.234477	0.552358	0.673858	-0.129119	0.747647	0.839894	0.272438	0.433033	0.600212	-0.387351	0.301688	0.488509	PF05669	NA	miR166 miR166e miR166f miR166i,k
Lus10016900.g	Lus10016900	AT3G17020.1		Adenine nucleotide alpha hydrolases-like superfamily protein	1050.4	917.588	494.337	515.82	536.415	582.169	718.568	798.201	472.394	596.111	0.14751	0.417491	0.861063	-0.586691	0.00122353	0.00393887	-0.439181	0.015597	0.0405188	-0.884955	1.21986e-08	1.2885e-07	0.510072	0.00441671	0.0173976	PF03140,PF00582	NA	miR166 miR166e miR166f miR166i,k
Lus10019914.g	Lus10019914	AT5G02970.1		alpha/beta-Hydrolases superfamily protein	415.092	462.544	552.117	575.119	550.986	532.462	625.261	592.89	559.36	555.833	-0.0570704	0.720165	0.958837	-0.112056	0.482911	0.611965	-0.169126	0.292207	0.437432	0.327635	0.0124491	0.0369787	0.12713	0.373878	0.563146	PF00561	NA	miR166 miR166e miR166f miR166i,k
Lus10021169.g	Lus10021169	AT2G33470.1	ATGLTP1,GLTP1	glycolipid transfer protein 1	165.647	328.782	507.177	489.013	624.755	595.649	705.698	790.869	428.564	636.388	0.292745	0.295446	0.78242	-0.587131	0.0358487	0.0763648	-0.294385	0.292381	0.437653	1.15019	1.69237e-05	0.000104821	0.49372	0.0974164	0.21546	PF08718	NA	miR166 miR166e miR166f miR166i,k
Lus10021434.g	Lus10021434	AT5G19910.1	MED31	SOH1 family protein	44.8221	30.0029	62.0596	53.6127	51.0004	39.5976	61.1319	59.708	32.6989	31.0714	-0.355083	0.404327	0.852897	-0.0619406	0.883736	0.926693	-0.417023	0.333383	0.481133	0.492801	0.191857	0.333157	0.919066	0.0247819	0.0733178	PF05669	NA	miR166 miR166e miR166f miR166i,k
Lus10024172.g	Lus10024172	AT2G38760.1	ANN3,ANNAT3	annexin 3	113.03	161.265	72.7596	88.5423	123.858	73.2977	90.0891	127.796	141.927	195.635	0.288947	0.441657	0.87201	-0.435498	0.247633	0.370738	-0.146551	0.696648	0.802618	-0.626391	0.0535617	0.123718	-0.626155	0.087049	0.197733	PF00191	NA	miR166 miR166e miR166f miR166i,k
Lus10024198.g	Lus10024198	AT2G34980.1	SETH1	phosphatidylinositolglycan synthase family protein	56.5148	91.2588	111.279	105.601	99.2686	76.6677	145.859	139.319	174.626	176.071	-0.303726	0.329147	0.80644	-0.394514	0.198734	0.312921	-0.69824	0.0251898	0.0608323	0.384249	0.174909	0.311187	-0.298243	0.307563	0.495411	PF06432	NA	miR166 miR166e miR166f miR166i,k
Lus10026484.g	Lus10026484	AT5G02970.1		alpha/beta-Hydrolases superfamily protein	393.655	430.041	419.437	555.623	397.985	507.187	176.961	186.456	274.81	353.293	-0.106003	0.648221	0.942314	1.42298	3.49179e-09	2.7926e-08	1.31698	5.07862e-08	3.98022e-07	0.188746	0.346308	0.512409	-0.784141	0.000932894	0.00455464	PF00561	NA	miR166 miR166e miR166f miR166i,k
Lus10028704.g	Lus10028704	AT1G71960.1	ABCG25,ATABCG25	ATP-binding casette family G25	1806.53	1107.61	1776.19	1670.93	2189.37	2110.47	1789.98	1851.99	770.859	711.19	0.31881	0.121907	0.582737	-0.0792775	0.701109	0.794284	0.239532	0.24597	0.384484	0.413544	0.0408111	0.0994629	1.29647	2.86885e-08	3.55493e-07	PF01061,PF00005	NA	miR166 miR166e miR166f miR166i,k
Lus10031180.g	Lus10031180	AT3G06040.1		Ribosomal protein L12/ ATP-dependent Clp protease adaptor protein ClpS family protein	290.369	181.267	193.312	178.709	139.34	207.256	138.351	171.791	189.932	165.714	-0.101259	0.742475	0.964887	0.262526	0.398844	0.532331	0.161268	0.606112	0.73254	-0.380048	0.145926	0.27183	-0.200151	0.506952	0.684463	PF00542	NA	miR166 miR166e miR166f miR166i,k
Lus10035631.g	Lus10035631	AT1G22310.2	ATMBD8,MBD8	methyl-CPG-binding domain 8	354.679	248.774	502.184	527.192	347.895	353.851	344.269	384.436	402.822	380.912	-0.552523	0.00758363	0.142335	0.498069	0.0166213	0.0395479	-0.0544543	0.795865	0.874945	0.529137	0.0274568	0.0718399	-0.105622	0.697022	0.825607		NA	miR166 miR166e miR166f miR166i,k
Lus10037761.g	Lus10037761	AT3G17020.1		Adenine nucleotide alpha hydrolases-like superfamily protein	730.795	501.298	785.375	746.517	668.469	652.94	594.159	687.165	356.209	464.92	-0.213381	0.326338	0.80536	0.257696	0.237562	0.35896	0.0443148	0.839621	0.906344	0.217901	0.271098	0.428889	0.646247	0.00456938	0.0179067	PF00582	NA	miR166 miR166e miR166f miR166i,k
Lus10039550.g	Lus10039550	AT2G38760.1	ANN3,ANNAT3	annexin 3	161.749	102.51	16.4066	9.74777	14.5715	10.11	13.9424	5.23754	9.74009	6.90476	-0.0941087	0.884787	0.991407	0.45793	0.500967	0.627933	0.363821	0.598254	0.726412	-3.36775	1.45623e-12	2.62505e-11	0.17167	0.801366	0.893888	PF00191	NA	miR166 miR166e miR166f miR166i,k
Lus10040865.g	Lus10040865	AT5G59750.1		DHBP synthase RibB-like alpha/beta domain;GTP cyclohydrolase II	1188.76	1570.15	729.022	735.957	822.381	689.167	258.47	205.312	352.73	383.214	0.0448729	0.822317	0.983158	1.65973	1.72454e-15	2.82293e-14	1.7046	3.25989e-16	6.51706e-15	-0.893532	9.9324e-08	9.07885e-07	-0.664658	0.00126184	0.00591141	PF00276,PF00926,PF03939,PF00925	NA	miR166 miR166e miR166f miR166i,k
Lus10034314.g	Lus10034314	AT1G71350.1		eukaryotic translation initiation factor SUI1 family protein	450.17	401.289	376.638	418.342	365.199	391.764	431.141	411.671	338.816	395.873	-0.0698629	0.709348	0.956119	-0.0848001	0.651925	0.755886	-0.154663	0.413379	0.562179	-0.129431	0.399927	0.568225	0.202825	0.242422	0.420722	PF01472,PF01253	NA	miR166 miR166e miR166f miR166i,k miR396a,c miR396b,e
Lus10041458.g	Lus10041458	AT1G71350.1		eukaryotic translation initiation factor SUI1 family protein	471.606	305.029	414.444	394.785	306.002	276.341	218.788	253.497	253.242	253.174	-0.475149	0.0459235	0.381041	0.77686	0.00128108	0.0040994	0.301711	0.215633	0.348007	-0.150194	0.535189	0.694268	-0.100527	0.721131	0.842269	PF01472,PF01253	NA	miR166 miR166e miR166f miR166i,k miR396a,c miR396b,e
Lus10006633.g	Lus10006633	AT3G22960.1	PKP-ALPHA,PKP1	Pyruvate kinase family protein	1541.49	1290.12	1526.52	1276.96	969.918	893.895	543.752	492.329	605.277	514.404	-0.589412	0.000835982	0.0340191	1.4365	1.29373e-15	2.13962e-14	0.847085	2.80222e-06	1.68013e-05	-0.277524	0.214121	0.361469	-0.11346	0.664241	0.80318	PF00224,PF02887	NA	miR166 miR166f miR166i,k
Lus10027222.g	Lus10027222	AT5G07630.1		lipid transporters	99.3881	132.513	130.539	146.217	177.591	114.58	140.496	168.649	173.93	219.801	0.0772795	0.804271	0.979553	-0.160521	0.608344	0.721002	-0.0832417	0.790976	0.871702	0.28071	0.298338	0.460716	-0.343854	0.2421	0.420388	PF04506	NA	miR166 miR166f miR166i,k
Lus10033575.g	Lus10033575	AT5G38220.1		alpha/beta-Hydrolases superfamily protein	159.801	276.277	241.105	256.691	350.628	366.489	603.811	637.933	308.9	326.825	0.527083	0.0280454	0.300506	-1.31909	3.12331e-08	2.20277e-07	-0.792008	0.000831845	0.00307233	0.463366	0.0744443	0.16109	0.966634	0.000785539	0.00392794		NA	miR166 miR166f miR166i,k
Lus10038931.g	Lus10038931	AT5G07630.1		lipid transporters	9.74394	61.2559	61.3463	58.4866	69.2148	50.5502	53.6245	56.5654	53.5705	55.238	-0.00182525	0.997436	0.999113	0.121162	0.832269	0.891421	0.119337	0.835254	0.903058	0.697434	0.163164	0.295803	0.0189017	0.972572	0.985851	PF04506	NA	miR166 miR166f miR166i,k
Lus10002929.g	Lus10002929	AT1G71360.1		Galactose-binding protein	208.52	208.77	278.198	322.489	408.914	426.306	215.57	223.119	316.553	383.214	0.476537	0.0193459	0.245738	0.45248	0.0316867	0.0688252	0.929017	9.25353e-06	5.06555e-05	0.781367	0.000563137	0.00249762	-0.670612	0.00807767	0.029036	PF07738	NA	miR166 miR166i,k
Lus10003482.g	Lus10003482	AT5G07740.1		actin binding	452.119	495.048	662.683	610.048	645.701	509.714	646.711	570.892	647.02	792.896	-0.140316	0.471906	0.884387	0.0642381	0.742655	0.826112	-0.0760775	0.698626	0.804125	0.355991	0.0390204	0.0958473	-0.239421	0.214676	0.386675	PF10409,PF02181	NA	miR166 miR166i,k
Lus10012139.g	Lus10012139	AT5G59900.1		Pentatricopeptide repeat (PPR) superfamily protein	42.8733	36.2535	51.3597	56.0497	52.8218	42.9676	34.3197	49.2329	55.6577	56.3888	-0.165698	0.693144	0.951979	0.360842	0.399799	0.533308	0.195144	0.652616	0.768729	0.372713	0.298228	0.460608	-0.421752	0.272834	0.456789	PF01535	NA	miR166 miR166i,k
Lus10013844.g	Lus10013844	AT4G35320.1			13.6415	42.5041	27.1065	34.1172	32.786	33.7001	19.3048	12.5701	39.6561	41.4285	0.120677	0.838517	0.985486	0.941217	0.133001	0.227961	1.06189	0.0906855	0.175906	0.131634	0.789999	0.876239	-1.34703	0.0182532	0.0569971		NA	miR166 miR166i,k
Lus10019982.g	Lus10019982	AT4G17770.1	ATTPS5,TPS5	trehalose phosphatase/synthase 5	173.442	192.518	145.519	164.087	235.877	263.703	108.321	84.8482	54.2662	65.5952	0.691431	0.00862071	0.154668	0.68032	0.014258	0.0345437	1.37175	6.05466e-07	4.04358e-06	0.140505	0.634986	0.773442	0.696219	0.0528242	0.134794	PF02358,PF00982	NA	miR166 miR166i,k
Lus10023274.g	Lus10023274	AT1G30440.1		Phototropic-responsive NPH3 family protein	50.6685	55.0053	75.6129	113.724	110.197	132.273	96.524	59.708	132.187	136.944	0.359915	0.314388	0.796465	0.275614	0.452495	0.584463	0.635529	0.0822165	0.162614	1.02383	0.00263506	0.00968609	-0.784717	0.0291197	0.0834563	PF00651,PF03000	NA	miR166 miR166i,k
Lus10027569.g	Lus10027569	AT5G53310.1		myosin heavy chain-related	124.722	96.2592	156.932	141.343	129.322	158.391	144.786	112.083	243.502	205.992	-0.0517839	0.85421	0.989407	0.21671	0.448282	0.580203	0.164926	0.566292	0.700125	0.422775	0.0814262	0.172952	-0.811782	0.00177999	0.00794712	PF06017	NA	miR166 miR166i,k
Lus10031481.g	Lus10031481	AT4G11420.1	ATEIF3A-1,ATTIF3A1,EIF3A,EIF3A-1,TIF3A1	eukaryotic translation initiation factor 3A	1194.61	1171.36	1189.12	1144.55	949.882	941.076	536.245	471.379	772.946	687.023	-0.303618	0.0409264	0.360676	1.21195	1.9807e-15	3.22342e-14	0.908331	3.28426e-09	3.03884e-08	-0.162745	0.291143	0.452448	-0.536847	0.00302648	0.0126005	PF01399	NA	miR166 miR166i,k
Lus10038531.g	Lus10038531	AT1G30440.1		Phototropic-responsive NPH3 family protein	124.722	146.264	262.505	242.07	260.466	328.576	211.28	268.162	476.569	497.142	0.223618	0.326974	0.805692	0.0738306	0.749686	0.831507	0.297449	0.198446	0.327318	1.00365	3.51978e-06	2.49353e-05	-1.02118	6.03165e-06	5.03587e-05	PF00651,PF03000	NA	miR166 miR166i,k
Lus10042460.g	Lus10042460	AT1G16670.1		Protein kinase superfamily protein	148.108	190.018	114.133	136.469	160.287	127.218	186.613	240.927	150.276	189.881	0.198473	0.494985	0.894217	-0.772187	0.00749859	0.0196888	-0.573714	0.0469827	0.102706	-0.340994	0.169599	0.304043	0.336318	0.221973	0.395576	PF00069	NA	miR166 miR166i,k
Lus10042929.g	Lus10042929	AT5G65670.1	IAA9	indole-3-acetic acid inducible 9	2005.3	2013.94	1983.05	1995.86	2188.46	2202.3	1855.41	2016.45	1603.64	1882.7	0.14212	0.296507	0.783418	0.0392911	0.773788	0.849052	0.181411	0.184683	0.309673	0.0579743	0.630227	0.770354	0.153006	0.268054	0.451636	PF02309	NA	miR166 miR166i,k
Lus10000597.g	Lus10000597	AT4G16835.1		Tetratricopeptide repeat (TPR)-like superfamily protein	23.3854	28.7528	10.6999	6.49851	3.64288	13.48	26.8122	23.0452	38.9604	26.4682	-0.00252626	0.997433	0.999113	-1.52835	0.0402537	0.084295	-1.53088	0.0424394	0.0944266	-1.60185	0.00777102	0.024816	-0.402448	0.528095	0.702954	PF01535	NA	miR166b
Lus10001487.g	Lus10001487	AT5G41190.1			247.496	247.524	297.458	264.814	306.913	245.168	189.831	211.597	228.196	215.198	-0.027879	0.899156	0.991407	0.486581	0.0305077	0.0666045	0.458702	0.0423798	0.0943189	0.170687	0.347766	0.513998	-0.145378	0.482993	0.662982	PF08772	NA	miR166b
Lus10001708.g	Lus10001708	AT4G26055.1			99.3881	118.761	161.212	148.654	108.376	143.225	91.1616	98.4658	72.355	73.6507	-0.299682	0.304362	0.789719	0.708786	0.0178376	0.0420343	0.409104	0.176565	0.298999	0.357551	0.167098	0.300846	0.378221	0.207195	0.377341		NA	miR166b
Lus10007952.g	Lus10007952	AT2G01190.1		Octicosapeptide/Phox/Bem1p family protein	543.712	506.299	891.661	770.886	1071.01	768.362	814.019	825.437	1537.54	1401.67	0.144957	0.447689	0.874416	0.0205265	0.91479	0.945575	0.165484	0.388591	0.537575	0.739091	1.86045e-05	0.000114367	-0.842796	1.14336e-05	8.98487e-05	PF00564	NA	miR166b
Lus10008508.g	Lus10008508	AT4G17250.1			95.4906	67.5065	37.8064	52.8004	34.6074	44.6526	76.1467	141.414	76.5293	51.7857	-0.188946	0.68365	0.949797	-1.26685	0.0048377	0.0133631	-1.4558	0.00139768	0.00489631	-0.928612	0.0154577	0.0444041	0.751356	0.076895	0.179887		NA	miR166b
Lus10009330.g	Lus10009330	AT1G71400.1	AtRLP12,RLP12	receptor like protein 12	0	0	0	0	0	0	13.9424	62.8505	0	0	0.20254	0.967673	NA	-8.09916	0.0907191	0.166851	-7.89662	0.0990834	0.18901	-0.934759	0.829	0.898737	7.86594	0.100403	0.220423	PF00560,PF08263	NA	miR166b
Lus10010042.g	Lus10010042	AT4G34110.1	ATPAB2,PAB2,PABP2	poly(A) binding protein 2	8921.55	9542.17	7781.71	7932.25	8354.04	8308.76	3990.73	4117.76	7588.23	6808.09	0.0845957	0.471813	0.884387	0.954518	6.95176e-16	1.18717e-14	1.03911	1.57701e-18	3.91411e-17	-0.190092	0.0510179	0.119203	-0.828592	2.15873e-13	4.99958e-12	PF00076,PF00658	NA	miR166b
Lus10011500.g	Lus10011500	AT5G67230.1	I14H,IRX14-L	Nucleotide-diphospho-sugar transferases superfamily protein	17.5391	28.7528	37.0931	38.1788	53.7325	46.3376	114.756	112.083	1474.93	1208.33	0.409634	0.160018	0.64666	-1.59208	8.57536e-09	6.50087e-08	-1.18244	1.32151e-05	7.05491e-05	0.858725	0.0109793	0.0332566	-3.56528	1.05156e-47	1.76442e-45	PF03360	NA	miR166b
Lus10011854.g	Lus10011854	AT4G13630.1		Protein of unknown function, DUF593	181.237	151.265	182.612	235.571	257.734	197.988	284.21	358.248	325.597	397.023	0.124483	0.633296	0.938542	-0.620994	0.016845	0.039998	-0.49651	0.0563857	0.119492	0.400009	0.0835468	0.176535	-0.166334	0.502313	0.680476	PF04576	NA	miR166b
Lus10012293.g	Lus10012293	AT3G58560.1		DNAse I-like superfamily protein	528.121	498.798	510.744	535.315	539.147	488.652	506.215	546.799	503.006	591.507	-0.0255054	0.883105	0.991407	-0.00987352	0.954849	0.971405	-0.035379	0.839899	0.906475	0.0158672	0.911072	0.94915	-0.0516123	0.745938	0.858749	PF03372	NA	miR166b
Lus10012445.g	Lus10012445	AT3G22960.1	PKP-ALPHA,PKP1	Pyruvate kinase family protein	130.569	143.764	355.951	369.603	306.913	348.796	239.165	170.744	137.057	126.587	-0.145529	0.535868	0.90993	0.824139	0.000612324	0.00211105	0.67861	0.00500453	0.0151257	1.32721	5.79068e-10	7.37577e-09	0.632628	0.00763427	0.0276659	PF00224	NA	miR166b
Lus10012523.g	Lus10012523	AT5G46340.1		O-acetyltransferase family protein	15.5903	7.50072	20.6865	33.3049	16.393	42.1251	52.552	37.7103	45.2219	93.2142	0.122965	0.848521	0.987973	-0.74418	0.243881	0.366493	-0.621215	0.33163	0.479531	1.33921	0.0339976	0.0857301	-0.607369	0.308126	0.496052	PF07779	NA	miR166b
Lus10013187.g	Lus10013187	AT3G14240.1		Subtilase family protein	259.189	357.534	463.664	475.204	479.95	593.964	584.507	513.279	1809.57	1569.68	0.194477	0.335397	0.809956	-0.225591	0.265637	0.39138	-0.0311138	0.877992	0.932253	0.695462	0.000228719	0.00111026	-1.62292	2.16481e-15	6.01811e-14	PF05922,PF00082,PF02225	NA	miR166b
Lus10014236.g	Lus10014236	AT3G51740.1	IMK2	inflorescence meristem receptor-like kinase 2	781.464	763.823	551.403	692.904	545.522	663.892	370.009	142.461	290.116	318.77	-0.0406289	0.901536	0.991407	1.28012	0.000118806	0.00047356	1.23949	0.000197241	0.000843641	-0.332786	0.256843	0.412987	-0.248346	0.47066	0.652308	PF07714,PF00560,PF08263	NA	miR166b
Lus10015390.g	Lus10015390	AT5G46070.1		Guanylate-binding family protein	487.197	327.531	554.97	594.614	757.72	679.9	471.895	470.331	460.567	475.277	0.322598	0.112491	0.565112	0.286754	0.163682	0.268747	0.609352	0.00304068	0.00978035	0.675386	0.000778871	0.00332962	0.0102469	0.964134	0.981898	PF02841,PF02263	NA	miR166b
Lus10015981.g	Lus10015981	AT3G58580.1		DNAse I-like superfamily protein	325.447	325.031	370.931	337.11	336.056	369.016	401.111	405.386	460.567	560.436	-0.00624784	0.973969	0.996341	-0.187296	0.328958	0.460835	-0.193544	0.315345	0.462006	0.119952	0.451488	0.61769	-0.335739	0.053015	0.135208	PF03372	NA	miR166b
Lus10016206.g	Lus10016206	AT3G58560.1		DNAse I-like superfamily protein	664.536	822.579	717.609	673.409	702.166	761.622	814.019	821.247	849.475	1000.04	0.0735279	0.670542	0.947343	-0.233163	0.178086	0.287259	-0.159635	0.357372	0.50612	-0.0642524	0.659428	0.790322	-0.175353	0.285698	0.471035	PF03372	NA	miR166b
Lus10018030.g	Lus10018030	AT3G10150.1	ATPAP16,PAP16	purple acid phosphatase 16	7.79515	33.7532	22.1132	27.6187	22.768	26.1176	63.2769	57.613	18.0887	17.2619	-0.0222526	0.971231	0.996059	-1.28313	0.0328792	0.0709659	-1.30538	0.0311872	0.0727175	0.172725	0.741651	0.847249	1.77122	0.00159577	0.00721971	PF00149	NA	miR166b
Lus10019587.g	Lus10019587	AT5G20320.1	ATDCL4,DCL4	dicer-like 4	161.749	222.521	178.332	203.079	181.233	222.421	184.468	231.499	137.057	170.317	0.0831453	0.760859	0.970886	-0.126072	0.646179	0.750985	-0.0429271	0.876074	0.93087	0.0188069	0.935018	0.962753	0.443771	0.089336	0.201425	PF00636,PF00035	NA	miR166b
Lus10020235.g	Lus10020235	AT5G16270.1	ATRAD21.3,SYN4	sister chromatid cohesion 1 protein 4	1009.47	1002.6	807.488	855.367	816.006	700.12	792.569	781.441	622.67	806.706	-0.133436	0.449292	0.874478	0.0790611	0.654973	0.7584	-0.0543748	0.759514	0.848658	-0.33992	0.025702	0.0680331	0.143069	0.414901	0.60164	PF04825,PF04824	NA	miR166b
Lus10021967.g	Lus10021967	AT4G14210.1	PDE226,PDS,PDS3	phytoene desaturase 3	428.733	565.054	236.112	216.888	350.628	346.269	457.953	451.476	544.749	695.079	0.6208	0.00381659	0.0935734	-1.00484	2.70057e-06	1.4326e-05	-0.384045	0.0701529	0.143172	-0.794534	0.00126506	0.00509191	-0.445391	0.112015	0.23946	PF01593	NA	miR166b
Lus10024527.g	Lus10024527	AT5G35970.1		P-loop containing nucleoside triphosphate hydrolases superfamily protein	387.809	810.078	294.605	346.046	503.629	477.699	551.259	540.514	391.691	440.754	0.61558	0.0315763	0.318208	-0.769507	0.00726096	0.0191487	-0.153926	0.589853	0.719338	-0.568816	0.0557577	0.127684	0.392067	0.25197	0.43229		NA	miR166b
Lus10025737.g	Lus10025737	AT2G22420.1		Peroxidase superfamily protein	177.34	108.76	221.132	207.952	174.858	166.816	149.076	130.939	142.623	94.365	-0.329018	0.283771	0.771501	0.616162	0.0476104	0.0972583	0.287143	0.359995	0.50879	0.447119	0.111304	0.220593	0.229225	0.473996	0.655164	PF00141	NA	miR166b
Lus10026261.g	Lus10026261	AT2G02560.2	ATCAND1,CAND1,ETA2,HVE,TIP120	cullin-associated and neddylation dissociated	1892.27	2012.69	1756.22	1973.11	1719.44	1899.84	1812.51	1878.18	1975.15	2332.66	-0.0428717	0.7726	0.973515	0.0147976	0.920716	0.949391	-0.0280741	0.850486	0.913554	-0.0886218	0.473601	0.63751	-0.221717	0.116864	0.247253	PF08623,PF02985	NA	miR166b
Lus10027733.g	Lus10027733	AT2G36660.1	PAB7	poly(A) binding protein 7	70.1563	65.0062	6.41996	0.812314	0	1.68501	2.14498	10.4751	19.4802	32.2222	-2.08829	0.129265	0.594906	-0.778035	0.440903	0.573324	-2.86632	0.0353106	0.0809059	-4.85687	2.55504e-08	2.56965e-07	-2.02283	0.0379202	0.103252	PF00076,PF00658	NA	miR166b
Lus10027815.g	Lus10027815	AT3G51820.1	ATG4,CHLG,G4	UbiA prenyltransferase family protein	760.027	912.588	279.625	276.999	316.02	260.333	185.541	186.456	145.406	133.492	0.0493895	0.810807	0.980777	0.581461	0.00631422	0.0169242	0.630851	0.0031501	0.0100841	-1.56606	3.20732e-22	1.57557e-20	0.410823	0.0471295	0.123041	PF01040	NA	miR166b
Lus10027887.g	Lus10027887	AT5G53390.1		O-acyltransferase (WSD1-like) family protein	0	6.2506	0	0	0	4.21251	0	2.09502	19.4802	10.3571	3.92182	0.112023	NA	-2.90954	0.26131	0.386548	1.01228	0.652616	0.768729	-1.6413	0.416937	0.585266	-3.82965	0.097653	0.215876	PF03007,PF06974	NA	miR166b
Lus10029338.g	Lus10029338	AT3G58560.1		DNAse I-like superfamily protein	678.178	835.08	697.636	748.141	723.112	747.3	686.393	769.919	768.772	836.626	0.0247099	0.883451	0.991407	-0.0108295	0.949018	0.967609	0.0138804	0.934845	0.964238	-0.0591449	0.670752	0.798029	-0.139025	0.377678	0.566683	PF03372	NA	miR166b
Lus10030195.g	Lus10030195	AT4G01400.2			189.032	246.274	221.132	238.008	262.288	273.813	326.037	302.73	617.104	604.166	0.224341	0.270928	0.759862	-0.454057	0.0260568	0.058176	-0.229716	0.259914	0.400893	0.178686	0.334392	0.50004	-0.958219	1.04866e-06	1.01403e-05	PF08318	NA	miR166b
Lus10032842.g	Lus10032842	AT4G24520.1	AR1,ATR1	P450 reductase 1	333.243	603.808	522.157	546.688	673.023	647.042	692.828	724.876	848.779	966.666	0.304615	0.202345	0.699723	-0.407637	0.0884786	0.163428	-0.103022	0.666536	0.778716	0.340582	0.135263	0.256821	-0.356006	0.166779	0.323098	PF00667,PF00175,PF00258	NA	miR166b
Lus10033610.g	Lus10033610	AT1G53310.1	ATPEPC1,ATPPC1,PEPC1,PPC1	phosphoenolpyruvate carboxylase 1	2642.56	6478.12	1839.68	1636	1815.07	1727.13	6491.78	6326.95	3594.79	4323.53	0.0272768	0.926346	0.991407	-1.88283	1.62002e-10	1.54315e-09	-1.85555	2.99805e-10	3.17131e-09	-1.3791	2.97633e-07	2.52864e-06	0.695151	0.0249751	0.0737701	PF00311	NA	miR166b
Lus10035556.g	Lus10035556	AT2G36670.2		Eukaryotic aspartyl protease family protein	218.264	160.015	181.186	214.451	174.858	243.483	211.28	248.259	138.448	188.73	0.0822278	0.775701	0.973605	-0.216932	0.453437	0.585319	-0.134704	0.642238	0.76061	0.115522	0.641052	0.777701	0.498458	0.0743392	0.175128	PF00026,PF00076,PF00658	NA	miR166b
Lus10037437.g	Lus10037437	AT1G60690.1		NAD(P)-linked oxidoreductase superfamily protein	496.941	286.277	473.65	440.274	367.931	380.811	1185.1	1181.59	858.52	867.698	-0.287748	0.207657	0.705302	-1.37249	1.06954e-09	9.14811e-09	-1.66024	2.35662e-13	3.5642e-12	0.0981977	0.650707	0.784627	0.455329	0.058051	0.145103	PF00248	NA	miR166b
Lus10039188.g	Lus10039188	AT3G32940.1		RNA-binding KH domain-containing protein	327.396	431.291	364.511	325.738	346.985	292.348	224.15	197.979	198.976	158.809	-0.111491	0.633629	0.938542	0.710062	0.00296088	0.00865396	0.598571	0.0126651	0.0339018	-0.197309	0.315618	0.479846	0.230619	0.323517	0.512648		NA	miR166b
Lus10039315.g	Lus10039315	AT5G24080.1		Protein kinase superfamily protein	7.79515	2.50024	12.1266	20.3079	8.19649	23.5901	15.0148	25.1402	75.8336	90.9126	-0.0180236	0.97942	0.997013	-0.313849	0.652544	0.756342	-0.331873	0.636793	0.756239	1.75768	0.023878	0.0639204	-2.05074	0.000969198	0.00470326	PF00069,PF01453	NA	miR166b
Lus10040409.g	Lus10040409	AT5G03250.1		Phototropic-responsive NPH3 family protein	132.518	72.507	142.666	160.838	155.733	109.525	130.844	122.558	94.618	88.611	-0.194962	0.562595	0.917696	0.259843	0.443949	0.576148	0.0648818	0.849468	0.912783	0.496738	0.0929716	0.192098	0.465509	0.16025	0.313792	PF00651,PF03000	NA	miR166b
Lus10041260.g	Lus10041260	AT4G14210.1	PDE226,PDS,PDS3	phytoene desaturase 3	532.019	928.839	253.232	272.125	336.967	332.789	499.78	484.996	692.242	821.666	0.350625	0.163635	0.651585	-0.906799	0.000298821	0.00109907	-0.556174	0.026196	0.0628726	-1.29606	3.1769e-08	3.13778e-07	-0.619335	0.0208026	0.0634928	PF01593	NA	miR166b
Lus10008429.g	Lus10008429	AT3G43600.1	AAO2,AO3,AOgamma,atAO-2,AtAO3	aldehyde oxidase 2	337.14	206.27	296.745	256.691	195.805	213.996	649.928	797.154	624.062	664.007	-0.433794	0.0788332	0.486568	-1.3861	8.63311e-09	6.54317e-08	-1.81989	8.93473e-14	1.40243e-12	-0.160881	0.51219	0.67389	0.168462	0.532432	0.706565	PF02738,PF01315,PF03450,PF01799,PF00941,PF00111	NA	miR166b miR166e miR166f miR166i,k
Lus10032337.g	Lus10032337	AT3G42170.1		BED zinc finger ;hAT family dimerisation domain	1023.11	1000.1	841.015	961.78	928.025	888.84	592.014	571.94	642.15	696.23	0.011597	0.938787	0.99159	0.63076	4.17537e-05	0.000181429	0.642357	3.15386e-05	0.00015695	-0.160604	0.182746	0.321321	-0.199382	0.157424	0.309641	PF02892,PF05699	NA	miR166b miR166f
Lus10021882.g	Lus10021882	AT4G14480.1		Protein kinase superfamily protein	0	16.2516	0	0	0	0	2.14498	4.19003	0	0	0.202541	0.954533	NA	-4.50005	0.172608	0.280334	-4.29751	0.192751	0.320403	-5.77228	0.0335703	0.0848244	4.26684	0.190193	0.354669	PF00069	NA	miR166b miR166i,k
Lus10026360.g	Lus10026360	AT1G73460.1		Protein kinase superfamily protein	586.585	508.799	423.004	513.383	450.807	477.699	455.808	417.956	616.409	730.753	-0.0111774	0.953439	0.994188	0.0991162	0.607358	0.72024	0.0879388	0.649639	0.76643	-0.228729	0.149917	0.277205	-0.621957	0.000543831	0.00284621	PF00069	NA	miR166b miR396d
Lus10042297.g	Lus10042297	AT1G73450.1		Protein kinase superfamily protein	502.787	606.308	482.21	528.817	559.183	583.854	498.707	453.571	561.447	714.642	0.17752	0.356725	0.825143	0.0860971	0.657979	0.760649	0.263618	0.175404	0.297439	-0.0473853	0.780935	0.87061	-0.418856	0.0305697	0.0867586	PF00069	NA	miR166b miR396d
Lus10004504.g	Lus10004504	AT1G16130.1	WAKL2	wall associated kinase-like 2	0	0	0	0	0	0	0	0	32.0032	1.15079	0.202541	0.953449	NA	-0.477585	0.890517	0.930934	-0.275044	0.936815	0.964925	-0.934712	0.761311	0.858589	-6.41426	0.048844	0.126612	PF00069,PF01476	NA	miR166e
Lus10013001.g	Lus10013001	AT1G60190.1		ARM repeat superfamily protein	70.1563	37.5036	72.0462	25.9941	30.0538	20.2201	70.7843	64.9455	95.3138	111.627	-0.971222	0.0743636	0.472585	-0.464074	0.377193	0.510803	-1.4353	0.00837851	0.0236572	-0.514039	0.32213	0.486861	-0.606928	0.289494	0.474763	PF04564,PF05804	NA	miR166e
Lus10028305.g	Lus10028305	AT2G18330.1		AAA-type ATPase family protein	208.52	201.269	214.712	179.521	197.626	191.248	132.989	103.703	164.19	116.23	-0.0207865	0.938841	0.99159	0.737435	0.00829177	0.021501	0.716648	0.0106304	0.0291407	-0.063766	0.77525	0.867313	-0.257505	0.326654	0.515953	PF12037,PF00004	NA	miR166e
Lus10032919.g	Lus10032919	AT5G24590.2	ANAC091,TIP	TCV-interacting protein	126.671	165.016	223.272	135.656	217.662	167.658	198.41	332.06	235.154	284.246	0.0999872	0.767308	0.972787	-0.562119	0.0953673	0.173746	-0.462132	0.170948	0.291279	0.344087	0.251926	0.40744	0.0330245	0.920703	0.962649	PF02365	NA	miR166e
Lus10035209.g	Lus10035209	AT3G27060.1	ATTSO2,TSO2	Ferritin/ribonucleotide reductase-like family protein	724.949	655.063	640.569	809.065	701.255	779.315	318.529	317.395	290.811	284.246	0.0314065	0.862953	0.991331	1.18804	2.62155e-10	2.43034e-09	1.21945	9.53019e-11	1.07366e-09	0.0884302	0.557335	0.713434	0.144322	0.42744	0.613151	PF00268	NA	miR166e
Lus10001260.g	Lus10001260	AT5G05350.1		PLAC8 family protein	44.8221	16.2516	82.0328	41.428	38.2503	46.3376	108.321	101.608	68.8764	85.1587	-0.547962	0.267862	0.757825	-0.762458	0.114625	0.202083	-1.31042	0.00775983	0.0221504	0.824582	0.0834223	0.176327	0.450482	0.35829	0.547958	PF11204,PF04749	NA	miR166e miR166f
Lus10001391.g	Lus10001391	AT1G20670.1		DNA-binding bromodomain-containing protein	292.318	242.523	323.851	323.301	302.359	370.701	457.953	495.471	379.864	317.619	0.0573188	0.784773	0.975319	-0.559075	0.00745443	0.0195913	-0.501756	0.0166448	0.0428045	0.311862	0.0816776	0.173313	0.446503	0.021748	0.0658951	PF00439	NA	miR166e miR166f
Lus10005736.g	Lus10005736	AT4G28000.1		P-loop containing nucleoside triphosphate hydrolases superfamily protein	21.4367	11.2511	15.6932	4.06157	0	0	0	3.14252	0	3.45238	-5.94145	0.00498347	NA	2.64938	0.132032	0.226641	-3.29207	0.144731	0.255936	-1.71028	0.345474	0.511626	-0.0502779	0.982759	0.991015		NA	miR166e miR166f
Lus10015260.g	Lus10015260	AT3G07610.1	IBM1	Transcription factor jumonji (jmjC) domain-containing protein	641.151	531.301	470.084	514.195	349.717	312.569	352.849	338.345	300.551	317.619	-0.571694	0.00235896	0.0689864	0.509641	0.00705553	0.0186758	-0.0620527	0.746751	0.839336	-0.506606	0.0242958	0.0648524	0.161945	0.536306	0.709872	PF02373	NA	miR166e miR166f
Lus10019189.g	Lus10019189	AT1G69060.1		Chaperone DnaJ-domain superfamily protein	323.499	212.52	328.845	263.19	181.233	197.988	196.266	185.409	212.891	204.841	-0.643154	0.0128055	0.19713	0.634278	0.0148051	0.03573	-0.00887636	0.97321	0.984314	-0.132851	0.637015	0.774622	-0.13089	0.686855	0.818754	PF00226	NA	miR166e miR166f
Lus10022999.g	Lus10022999	AT1G20670.1		DNA-binding bromodomain-containing protein	450.17	326.281	368.791	401.283	360.646	332.789	324.964	313.205	329.772	402.777	-0.151139	0.488282	0.891786	0.270756	0.21836	0.336694	0.119617	0.588767	0.718384	-0.0763379	0.684727	0.807586	-0.194896	0.36322	0.552712	PF00439	NA	miR166e miR166f
Lus10024689.g	Lus10024689	AT5G42700.1		AP2/B3-like transcriptional factor family protein	107.183	162.516	146.946	156.777	132.965	123.005	135.134	158.174	117.577	124.286	-0.24675	0.387872	0.84182	0.0497046	0.862242	0.912273	-0.197046	0.496468	0.639025	0.0360102	0.884165	0.932949	0.280522	0.311249	0.499539	PF02362	NA	miR166e miR166f
Lus10028122.g	Lus10028122	AT4G18340.1		Glycosyl hydrolase superfamily protein	0	1.25012	26.3932	30.8679	27.3216	37.9126	22.5223	31.4252	2.08716	4.60317	0.190097	0.777448	0.974175	0.0846218	0.901269	0.937507	0.274719	0.687202	0.795079	5.3177	0.000239733	0.00115803	3.10656	7.74032e-05	0.000505573	PF00332	NA	miR166e miR166f
Lus10036825.g	Lus10036825	AT1G69060.1		Chaperone DnaJ-domain superfamily protein	276.728	257.525	249.665	191.706	164.84	195.461	176.961	159.221	208.021	181.825	-0.2935	0.234656	0.731845	0.394414	0.114624	0.202083	0.100914	0.68988	0.79695	-0.409711	0.060572	0.136468	-0.217606	0.389378	0.578099	PF00226	NA	miR166e miR166f
Lus10037858.g	Lus10037858	AT2G45850.1		AT hook motif DNA-binding family protein	420.938	310.03	302.451	326.55	188.519	267.073	119.046	97.4183	353.426	383.214	-0.463867	0.0685382	0.457313	1.53909	7.73896e-09	5.90678e-08	1.07522	6.53754e-05	0.000308222	-0.424134	0.0902743	0.187612	-1.76626	2.74015e-09	3.96285e-08	PF03479	NA	miR166e miR166f
Lus10042507.g	Lus10042507	AT3G03380.1	DegP7	DegP protease 7	214.367	266.276	243.245	209.577	197.626	191.248	417.198	465.094	274.114	340.635	-0.220754	0.334713	0.809296	-0.961453	1.7695e-05	8.20446e-05	-1.18221	1.82634e-07	1.32533e-06	-0.19827	0.324884	0.489905	0.526333	0.0162038	0.0517123		NA	miR166e miR166f
Lus10001439.g	Lus10001439	AT4G25910.1	ATCNFU3,NFU3	NFU domain protein 3	109.132	123.762	26.3932	32.4926	49.1789	52.2352	34.3197	20.9502	22.2631	12.6587	0.786907	0.0893705	0.512536	0.0904004	0.852548	0.905295	0.877308	0.0659005	0.13591	-1.54663	0.000184503	0.000914783	0.626833	0.242374	0.420675	PF01106	NA	miR166f
Lus10001483.g	Lus10001483	AT5G39680.1	EMB2744	Pentatricopeptide repeat (PPR) superfamily protein	42.8733	80.0077	70.6196	64.9851	63.7505	62.3452	46.117	51.3279	41.7433	29.9206	-0.105508	0.802595	0.979039	0.477058	0.269039	0.395077	0.371551	0.392827	0.54186	0.0622283	0.857773	0.916541	0.425456	0.296139	0.481909	PF01535	NA	miR166f
Lus10001634.g	Lus10001634	AT4G25910.1	ATCNFU3,NFU3	NFU domain protein 3	432.631	347.533	174.766	167.337	111.108	169.343	158.728	83.8007	92.5309	64.4444	-0.285612	0.413153	0.859018	0.49717	0.158671	0.262404	0.211558	0.551599	0.686989	-1.32171	1.31245e-05	8.31382e-05	0.615705	0.0930968	0.208011	PF01106	NA	miR166f
Lus10006870.g	Lus10006870	AT1G51710.1	ATUBP6,UBP6	ubiquitin-specific protease 6	541.763	448.793	401.604	432.151	454.45	487.809	381.806	424.241	425.781	513.254	0.177058	0.358417	0.825893	0.0482822	0.804304	0.872096	0.22534	0.247705	0.386496	-0.153211	0.362495	0.529275	-0.216415	0.259116	0.441349	PF00240,PF00443	NA	miR166f
Lus10009766.g	Lus10009766				38.9757	35.0034	10.6999	8.93546	25.5002	4.21251	5.36245	9.42757	9.74009	9.20634	0.589333	0.503173	0.897372	0.409046	0.659555	0.761867	0.99838	0.276913	0.420417	-1.59023	0.0247418	0.0658731	-0.358333	0.690768	0.821483		NA	miR166f
Lus10010385.g	Lus10010385	AT4G37380.1		Tetratricopeptide repeat (TPR)-like superfamily protein	46.7709	121.262	20.6865	33.3049	34.6074	15.165	36.4646	34.5678	22.2631	20.7143	-0.118081	0.849033	0.988019	-0.399093	0.516874	0.643121	-0.517173	0.405419	0.554339	-1.71566	0.000576097	0.00254703	0.721753	0.22789	0.403479	PF01535	NA	miR166f
Lus10014552.g	Lus10014552	AT5G14620.1	DMT7,DRM2	domains rearranged methyltransferase 2	161.749	188.768	116.986	163.275	190.341	158.391	137.279	144.556	133.578	135.794	0.316926	0.250615	0.743038	-0.0104567	0.970265	0.981096	0.306469	0.273283	0.416373	-0.164957	0.50072	0.662964	0.0658701	0.814484	0.901869	PF00145	NA	miR166f
Lus10015467.g	Lus10015467	AT1G10930.1	ATRECQ4A,ATSGS1,RECQ4A	DNA helicase (RECQl4A)	756.129	750.072	574.23	601.925	451.718	433.046	134.061	174.934	130.1	164.563	-0.410681	0.037059	0.344059	1.92762	3.46575e-20	8.53886e-19	1.51694	6.74229e-13	9.79599e-12	-0.546771	0.00726235	0.0234051	0.0775048	0.760928	0.868757	PF00570,PF00271,PF09382,PF11595,PF00270	NA	miR166f
Lus10018702.g	Lus10018702	AT5G67360.1	ARA12	Subtilase family protein	218.264	362.535	228.265	223.386	235.877	285.608	393.604	373.96	301.247	260.079	0.207865	0.423812	0.862373	-0.764933	0.00310669	0.00903222	-0.557069	0.0312628	0.0728837	-0.268239	0.240468	0.393549	0.448736	0.0807855	0.18698	PF00082,PF00887,PF02225	NA	miR166f
Lus10019753.g	Lus10019753	AT3G51990.1		Protein kinase superfamily protein	101.337	75.0072	57.0663	77.9822	65.5719	85.9353	113.684	116.273	202.455	252.024	0.170578	0.610513	0.930244	-0.770978	0.0199391	0.0462598	-0.6004	0.0702273	0.14329	-0.285647	0.316253	0.480551	-0.978879	0.0010437	0.00501971	PF07714	NA	miR166f
Lus10024610.g	Lus10024610	AT1G62730.1		Terpenoid synthases superfamily protein	74.0539	90.0086	105.573	126.721	74.6791	93.5178	104.031	94.2757	124.534	119.682	-0.463156	0.133992	0.603344	0.227125	0.463107	0.59415	-0.236031	0.455009	0.600827	0.279871	0.338282	0.504412	-0.301741	0.341681	0.531469	PF00494	NA	miR166f
Lus10024971.g	Lus10024971	AT4G37380.1		Tetratricopeptide repeat (TPR)-like superfamily protein	60.4124	88.7585	29.2465	31.6803	19.1251	9.26753	68.6393	40.8528	61.9192	44.8809	-1.10815	0.0451877	0.377201	-0.845728	0.0982987	0.178044	-1.95388	0.000362495	0.00145405	-1.74225	0.000428579	0.00195502	0.0287625	0.95877	0.980093	PF01535	NA	miR166f
Lus10037610.g	Lus10037610	AT1G51710.1	ATUBP6,UBP6	ubiquitin-specific protease 6	153.954	172.517	164.066	124.284	150.269	181.981	151.221	124.653	151.667	180.674	0.20338	0.466094	0.882391	0.0659464	0.816065	0.88069	0.269327	0.342096	0.489754	-0.0776239	0.74512	0.849376	-0.263893	0.327781	0.517162	PF00240,PF00443	NA	miR166f
Lus10000636.g	Lus10000636	AT4G39980.1	DHS1	3-deoxy-D-arabino-heptulosonate 7-phosphate synthase 1	941.264	740.071	716.182	748.141	711.273	779.315	233.803	224.167	8020.97	6652.73	0.0260134	0.878996	0.991407	1.67685	2.03795e-20	5.14942e-19	1.70287	6.35011e-21	1.96322e-19	-0.181457	0.218589	0.367333	-5.00227	3.9323e-180	2.15536e-176	PF01474	NA	miR167i
Lus10001020.g	Lus10001020	AT2G39805.1		Integral membrane Yip1 family protein	89.6442	50.0048	141.239	155.152	122.037	160.076	142.641	127.796	201.063	202.54	-0.069686	0.819478	0.982736	0.131854	0.668699	0.769296	0.0621681	0.841009	0.907231	1.08947	8.69567e-05	0.000465483	-0.577664	0.0407844	0.109483		NA	miR167i
Lus10001530.g	Lus10001530	AT5G23110.1		Zinc finger, C3HC4 type (RING finger) family protein	2307.36	3485.33	2570.84	2646.52	3069.13	3424.77	4219.17	4380.68	5127.46	6411.07	0.315832	0.110238	0.559936	-0.721018	0.000265076	0.000985852	-0.405186	0.0403423	0.0904431	0.0140368	0.9427	0.966576	-0.42381	0.0588402	0.146552		NA	miR167i
Lus10002034.g	Lus10002034	AT3G15650.2		alpha/beta-Hydrolases superfamily protein	9.74394	26.2525	56.353	52.8004	30.0538	27.8026	28.9572	10.4751	38.2646	34.5238	-0.916437	0.12553	0.589986	1.47128	0.0173414	0.0410146	0.554839	0.379946	0.529072	1.16923	0.0514918	0.120109	-0.888657	0.176321	0.336154		NA	miR167i
Lus10002905.g	Lus10002905	AT5G11200.1		DEAD/DEAH box RNA helicase family protein	2603.58	2574	2310.47	2178.63	1900.67	2070.87	859.064	861.052	1198.03	1148.49	-0.17671	0.162895	0.650303	1.38404	1.58342e-26	6.10234e-25	1.20733	1.87824e-20	5.52234e-19	-0.290988	0.0124823	0.0370609	-0.448677	0.00115553	0.00546869	PF00271,PF00270	NA	miR167i
Lus10003054.g	Lus10003054	AT1G80510.1		Transmembrane amino acid transporter family protein	132.518	93.759	92.7328	103.164	104.733	149.123	123.336	122.558	292.203	317.619	0.376482	0.201009	0.697939	-0.32886	0.268921	0.394989	0.0476221	0.872141	0.928534	0.00500096	0.985346	0.991602	-1.3092	8.37115e-06	6.7725e-05	PF01490	NA	miR167i
Lus10003460.g	Lus10003460	AT5G07920.1	ATDGK1,DGK1	diacylglycerol kinase1	229.957	213.771	273.918	256.691	244.073	213.153	609.174	589.747	347.86	446.508	-0.215822	0.307152	0.791573	-1.17557	1.18754e-08	8.84891e-08	-1.3914	2.55591e-11	3.10759e-10	0.159086	0.405627	0.574271	0.599012	0.00304236	0.012652	PF00609,PF00781,PF00130	NA	miR167i
Lus10004441.g	Lus10004441	AT3G26040.1		HXXXD-type acyl-transferase family protein	1.94879	13.7513	6.41996	11.3724	13.6608	1.68501	5.36245	6.28505	10.4358	17.2619	-0.217448	0.852221	0.98884	0.607403	0.611801	0.723543	0.389954	0.747111	0.839567	0.00525725	0.995772	0.997524	-1.23836	0.265416	0.448524	PF02458	NA	miR167i
Lus10004695.g	Lus10004695	AT2G39805.1		Integral membrane Yip1 family protein	31.1806	22.5022	53.4997	50.3635	36.4288	64.8727	37.5371	45.0429	41.7433	47.1825	-0.033857	0.942107	0.992473	0.330875	0.486514	0.615163	0.297018	0.534626	0.672505	0.96064	0.0216685	0.0589779	-0.101233	0.815496	0.902351	PF04893	NA	miR167i
Lus10005665.g	Lus10005665	AT3G26990.1		ENTH/VHS family protein	966.598	718.819	1086.4	848.056	835.131	673.16	702.48	640.028	608.756	567.341	-0.359779	0.0857136	0.504951	0.527491	0.012171	0.0300705	0.167712	0.427402	0.575198	0.0341648	0.869286	0.923982	0.190167	0.427533	0.613209	PF04818	NA	miR167i
Lus10006882.g	Lus10006882	AT4G32915.1			249.445	232.522	136.959	128.346	112.929	195.461	153.366	150.841	146.101	142.698	0.218703	0.461867	0.880643	-0.19697	0.510751	0.63706	0.0217339	0.942126	0.967272	-0.746524	0.0029743	0.0107589	0.0743009	0.798778	0.892177	PF02686	NA	miR167i
Lus10006933.g	Lus10006933	AT1G77810.2		Galactosyltransferase family protein	196.827	161.265	161.212	207.14	197.626	216.523	644.566	645.265	282.463	368.254	0.171246	0.471751	0.884387	-1.80981	6.54453e-15	1.01493e-13	-1.63856	1.79308e-12	2.48693e-11	0.135411	0.523813	0.683972	0.992554	8.3369e-06	6.74645e-05	PF01762	NA	miR167i
Lus10007191.g	Lus10007191	AT4G01790.1		Ribosomal protein L7Ae/L30e/S12e/Gadd45 family protein	11.6927	20.0019	24.9665	28.431	38.2503	18.5351	45.0445	46.0904	42.439	42.5793	0.0858897	0.877245	0.991407	-0.772442	0.159286	0.263148	-0.686552	0.212814	0.344437	0.751257	0.137974	0.260624	0.100384	0.836033	0.915084	PF01248	NA	miR167i
Lus10007386.g	Lus10007386	AT5G37020.1	ARF8,ATARF8	auxin response factor 8	1331.02	1411.39	1530.09	1404.49	1440.76	1401.08	452.59	505.947	796.6	700.833	-0.046574	0.752458	0.968723	1.61428	5.75486e-26	2.15125e-24	1.5677	1.74785e-24	7.02611e-23	0.0737965	0.539336	0.697626	-0.64632	7.57631e-06	6.17349e-05	PF02309,PF06507,PF02362	NA	miR167i
Lus10008078.g	Lus10008078	AT5G20060.1		alpha/beta-Hydrolases superfamily protein	15.5903	36.2535	47.793	53.6127	37.3396	37.9126	41.8271	60.7555	67.4849	103.571	-0.429495	0.372591	0.833011	-0.0179723	0.97006	0.980978	-0.447467	0.3589	0.507678	0.719721	0.108872	0.21713	-0.728455	0.109843	0.235873	PF02230	NA	miR167i
Lus10008359.g	Lus10008359	AT2G43560.1		FKBP-like peptidyl-prolyl cis-trans isomerase family protein	95.4906	106.26	34.2398	24.3694	21.8573	27.8026	42.8996	36.6628	61.9192	62.1428	-0.241171	0.589072	0.923598	-0.436091	0.317601	0.448608	-0.677262	0.130011	0.234851	-1.89456	1.16115e-08	1.23001e-07	-0.641218	0.0950069	0.211186	PF00254	NA	miR167i
Lus10008681.g	Lus10008681	AT1G73100.1	SDG19,SUVH3	SU(VAR)3-9 homolog 3	510.582	481.296	579.936	594.614	526.397	533.304	435.431	427.383	500.919	552.38	-0.148279	0.355355	0.823995	0.444892	0.00634975	0.0170074	0.296613	0.0707609	0.14416	0.174535	0.206001	0.351183	-0.285134	0.0674842	0.162817	PF05033,PF00856,PF02182	NA	miR167i
Lus10009107.g	Lus10009107	AT4G12010.1		Disease resistance protein (TIR-NBS-LRR class) family	140.313	203.77	241.819	325.738	484.504	470.117	261.687	226.262	249.068	349.841	0.75121	0.0044992	0.104106	0.217089	0.42021	0.552851	0.968299	0.000297436	0.00122106	1.13598	0.000292667	0.00138721	-0.292573	0.407317	0.594666	PF01582,PF07725,PF00931	NA	miR167i
Lus10009259.g	Lus10009259	AT2G46980.2			179.288	98.7595	141.952	143.78	145.715	142.383	122.264	111.036	256.025	345.238	0.0118831	0.969507	0.995625	0.292559	0.354299	0.487315	0.304442	0.33697	0.484624	0.0677057	0.799598	0.882023	-1.36181	4.14821e-06	3.58252e-05		NA	miR167i
Lus10010079.g	Lus10010079	AT4G01790.1		Ribosomal protein L7Ae/L30e/S12e/Gadd45 family protein	163.698	113.761	89.1661	74.7329	85.6078	115.423	92.2341	105.798	68.8764	66.746	0.294547	0.38152	0.838167	-0.271751	0.423662	0.5562	0.022796	0.946349	0.969397	-0.592328	0.0363643	0.0907379	0.544985	0.0998645	0.219579	PF01248	NA	miR167i
Lus10010969.g	Lus10010969	AT5G37020.1	ARF8,ATARF8	auxin response factor 8	2467.16	1872.68	2044.4	1904.88	1781.37	1937.76	752.887	774.109	733.29	842.38	-0.0866375	0.609623	0.929931	1.37096	1.87539e-15	3.05795e-14	1.28433	1.03858e-13	1.62262e-12	-0.176209	0.22699	0.37726	-0.0432058	0.802057	0.894235	PF02309,PF06507,PF02362	NA	miR167i
Lus10011549.g	Lus10011549	AT5G67620.1			175.391	146.264	209.005	294.058	322.395	248.538	268.122	254.545	197.585	216.349	0.183395	0.475663	0.886292	-0.0566115	0.827041	0.888285	0.126784	0.624705	0.747263	0.745391	0.00130285	0.00522399	0.338736	0.182863	0.344927		NA	miR167i
Lus10012257.g	Lus10012257	AT1G20640.1		Plant regulator RWP-RK family protein	126.671	190.018	104.859	93.4161	109.287	85.9353	364.646	332.06	235.849	279.643	-0.0249745	0.930463	0.991407	-1.8119	4.56758e-11	4.64723e-10	-1.83688	3.68801e-11	4.39501e-10	-0.70389	0.00290381	0.0105334	0.438133	0.0783332	0.182631	PF02042,PF00564	NA	miR167i
Lus10012351.g	Lus10012351	AT2G04780.1	FLA7	FASCICLIN-like arabinoogalactan 7	0	6.2506	47.793	56.0497	56.4647	61.5027	28.9572	40.8528	1724.69	1486.82	0.187906	0.498893	0.895651	0.568266	0.062869	0.123093	0.756172	0.0133915	0.0355646	3.87307	1.19995e-08	1.2691e-07	-5.52267	8.37459e-89	4.515e-86	PF02469	NA	miR167i
Lus10013765.g	Lus10013765	AT5G19770.1	TUA3	tubulin alpha-3	3975.53	3290.32	5091.74	4229.72	4772.18	5413.08	2148.2	2048.93	4060.23	4422.5	0.127787	0.418688	0.861614	1.15129	4.62437e-13	5.93835e-12	1.27908	9.15787e-16	1.74863e-14	0.425816	0.00244645	0.00908523	-1.01488	4.08085e-10	6.60142e-09	PF03953,PF00091	NA	miR167i
Lus10014260.g	Lus10014260	AT5G11200.1		DEAD/DEAH box RNA helicase family protein	816.542	860.083	903.074	808.253	745.88	765.835	301.369	363.485	358.992	325.674	-0.179209	0.287592	0.775848	1.36403	5.76068e-15	8.97097e-14	1.18482	1.45565e-11	1.82193e-10	-0.0575278	0.698836	0.817835	-0.0450897	0.801702	0.893978	PF00271,PF00270	NA	miR167i
Lus10015516.g	Lus10015516	AT5G57670.2		Protein kinase superfamily protein	23.3854	17.5017	33.5265	22.7448	40.9824	10.9525	12.8699	24.0927	51.4833	54.0873	-0.122814	0.856443	0.990361	0.607367	0.383277	0.517223	0.484554	0.489847	0.632951	0.418215	0.483649	0.646681	-1.51191	0.0202487	0.0620499	PF07714	NA	miR167i
Lus10015536.g	Lus10015536	AT4G29940.1	PRHA	pathogenesis related homeodomain protein A	397.553	453.794	520.73	510.133	449.896	498.762	677.813	690.308	349.948	413.135	-0.11964	0.499851	0.896179	-0.408263	0.020674	0.0477046	-0.527903	0.00294213	0.00949789	0.213054	0.159951	0.291459	0.847371	5.1347e-07	5.24588e-06	PF00628,PF00046	NA	miR167i
Lus10015663.g	Lus10015663	AT5G63980.1	ALX8,ATSAL1,FRY1,HOS2,RON1,SAL1	Inositol monophosphatase family protein	705.461	581.306	571.376	430.527	445.343	483.597	431.141	377.103	358.992	334.881	-0.109852	0.597147	0.925663	0.310991	0.138044	0.234688	0.20114	0.339522	0.48713	-0.409768	0.0201542	0.0555403	0.218361	0.288541	0.473682	PF00459	NA	miR167i
Lus10015709.g	Lus10015709	AT5G48060.1		C2 calcium/lipid-binding plant phosphoribosyltransferase family protein	0	2.50024	11.4133	10.5601	27.3216	17.6926	9.6524	15.7126	2.78288	3.45238	1.03264	0.237807	0.733794	-0.207281	0.818021	0.882007	0.825356	0.350016	0.498248	3.50697	0.00499342	0.0169188	2.045	0.0388797	0.10529	PF00168	NA	miR167i
Lus10015742.g	Lus10015742	AT5G07920.1	ATDGK1,DGK1	diacylglycerol kinase1	148.108	172.517	211.859	233.134	151.18	186.193	408.618	369.77	377.776	313.016	-0.397705	0.0875695	0.50898	-0.807224	0.000381369	0.00137175	-1.20493	1.8764e-07	1.35813e-06	0.28231	0.221261	0.370489	0.169083	0.490449	0.669575	PF00609,PF00781,PF00130	NA	miR167i
Lus10016018.g	Lus10016018	AT1G76350.1		Plant regulator RWP-RK family protein	128.62	200.019	79.1795	79.6068	88.3399	83.4078	141.569	141.414	121.751	131.19	0.112905	0.716666	0.958244	-0.833675	0.00653323	0.0174472	-0.720771	0.0191016	0.0481747	-1.00974	4.29729e-05	0.000245358	0.164552	0.551826	0.72146	PF02042,PF00564	NA	miR167i
Lus10016079.g	Lus10016079	AT4G12770.1		Chaperone DnaJ-domain superfamily protein	493.043	507.549	842.441	824.499	843.328	787.74	1064.98	1004.56	1401.88	1302.7	-0.0316866	0.825116	0.983568	-0.311964	0.0293841	0.0645076	-0.34365	0.0168547	0.0432644	0.719365	2.32944e-09	2.73294e-08	-0.387333	0.00223891	0.00970745	PF00226	NA	miR167i
Lus10017487.g	Lus10017487	AT4G39090.1	RD19,RD19A	Papain family cysteine protease	62.3612	47.5046	436.557	499.573	565.558	699.277	371.081	395.958	974.705	804.404	0.43508	0.0340686	0.329594	0.286834	0.169449	0.276164	0.721914	0.000523957	0.00202835	3.34585	7.0906e-35	9.45441e-33	-1.21497	9.14006e-07	8.96745e-06	PF00112,PF08246	NA	miR167i
Lus10017640.g	Lus10017640	AT5G37020.1	ARF8,ATARF8	auxin response factor 8	843.825	1052.6	934.461	818.813	1007.26	994.153	853.701	1035.99	1058.89	1168.05	0.190592	0.284134	0.772081	-0.107862	0.546027	0.668651	0.0827297	0.64336	0.761455	-0.0182466	0.91005	0.948791	-0.235908	0.199954	0.367676	PF02309,PF06507,PF02362	NA	miR167i
Lus10019642.g	Lus10019642	AT4G37160.1	sks15	SKU5 similar 15	5.84636	13.7513	27.8198	18.6832	30.0538	32.0151	25.7397	26.1877	20.1759	27.619	0.413444	0.493387	0.893589	-0.155813	0.799798	0.868349	0.257631	0.673069	0.783809	1.39676	0.0179521	0.0504185	0.134017	0.811696	0.899918	PF00394,PF07731,PF07732	NA	miR167i
Lus10020011.g	Lus10020011	AT4G29940.1	PRHA	pathogenesis related homeodomain protein A	204.623	233.772	218.992	236.383	264.109	244.326	156.583	200.074	148.189	174.92	0.159173	0.501439	0.896709	0.351654	0.14653	0.246282	0.510827	0.0350966	0.080509	0.129732	0.518993	0.679862	0.149567	0.518718	0.694949	PF00628	NA	miR167i
Lus10020327.g	Lus10020327	AT3G26990.1		ENTH/VHS family protein	771.72	637.561	919.481	731.895	706.719	579.642	587.724	608.602	546.141	484.484	-0.361313	0.0656709	0.44745	0.465567	0.018335	0.0430344	0.104254	0.599498	0.727528	0.0631481	0.749198	0.852078	0.213585	0.348037	0.537644	PF04818	NA	miR167i
Lus10020805.g	Lus10020805	AT5G37020.1	ARF8,ATARF8	auxin response factor 8	339.089	231.272	326.705	307.867	333.324	320.994	87.9441	78.5631	97.4009	71.3491	0.0439089	0.864784	0.991407	1.9307	3.40386e-12	4.00665e-11	1.97461	1.20338e-12	1.69919e-11	0.18712	0.384112	0.552365	-0.0360971	0.896095	0.949967	PF02309	NA	miR167i
Lus10021002.g	Lus10021002	AT3G19000.1		2-oxoglutarate (2OG) and Fe(II)-dependent oxygenase superfamily protein	0	0	0	0	0	0	36.4646	31.4252	4.87005	0	0.20254	0.967673	NA	-7.92136	0.0980578	0.177694	-7.71882	0.106952	0.201099	-0.934805	0.828991	0.898737	3.78833	0.411035	0.597936	PF03171	NA	miR167i
Lus10021832.g	Lus10021832	AT1G76160.1	sks5	SKU5 similar 5	1239.43	1738.92	866.695	869.176	1209.44	1169.39	868.716	909.237	988.619	1302.7	0.454563	0.0226312	0.267529	-0.0345876	0.863099	0.912892	0.419975	0.0359443	0.0821004	-0.536108	0.0119673	0.0357402	-0.364586	0.138979	0.281813	PF00394,PF07731,PF07732	NA	miR167i
Lus10022191.g	Lus10022191	AT1G06620.1		2-oxoglutarate (2OG) and Fe(II)-dependent oxygenase superfamily protein	0	0	4.27997	0.812314	0	10.9525	21.4498	47.1379	1226.56	933.293	1.09908	0.533271	0.909356	-3.73965	0.0302425	0.0660983	-2.64058	0.116837	0.21582	3.80797	0.0521875	0.121278	-4.97669	0.000896662	0.00440373	PF03171	NA	miR167i
Lus10022270.g	Lus10022270	AT1G70610.1	ATTAP1,TAP1	transporter associated with antigen processing protein 1	282.574	358.784	223.272	233.134	267.752	203.043	480.475	447.286	306.117	417.738	0.0440348	0.858153	0.990622	-1.02362	2.58921e-05	0.000116624	-0.979584	6.01093e-05	0.000285638	-0.4757	0.0221428	0.0600185	0.363452	0.115706	0.245379	PF00664,PF00005	NA	miR167i
Lus10023051.g	Lus10023051	AT4G12010.1		Disease resistance protein (TIR-NBS-LRR class) family	190.981	198.769	269.638	272.125	313.288	297.403	537.317	592.89	586.493	654.801	0.172599	0.3508	0.820428	-1.06103	5.72824e-09	4.4417e-08	-0.888427	1.10078e-06	7.0854e-06	0.560231	0.000974319	0.00405526	-0.133013	0.433539	0.618479	PF01582,PF00560,PF00931	NA	miR167i
Lus10023119.g	Lus10023119	AT1G15750.1	TPL,WSIP1	Transducin family protein / WD-40 repeat family protein	1705.19	1923.93	1893.89	1897.57	1631.1	1909.11	1489.69	1437.18	1705.91	2005.83	-0.0987198	0.51965	0.904296	0.373409	0.0153826	0.0369513	0.274689	0.0752421	0.151512	0.0132699	0.919773	0.954396	-0.341442	0.0240118	0.071438	PF00400	NA	miR167i
Lus10023152.g	Lus10023152	AT4G39980.1	DHS1	3-deoxy-D-arabino-heptulosonate 7-phosphate synthase 1	70.1563	53.7552	52.073	49.5512	71.0362	48.0227	23.5948	41.9003	4218.16	3094.48	0.223752	0.448065	0.874416	0.632027	0.0513996	0.103897	0.855779	0.00827247	0.0234011	-0.152092	0.594026	0.744104	-6.80086	4.24526e-106	3.77335e-103	PF01474	NA	miR167i
Lus10023203.g	Lus10023203	AT4G30360.1	ATCNGC17,CNGC17	cyclic nucleotide-gated channel 17	487.197	580.056	351.671	321.676	295.984	272.128	292.79	349.868	323.51	246.27	-0.245892	0.264798	0.755502	0.0675057	0.760026	0.83913	-0.178386	0.423609	0.571762	-0.784185	5.42507e-05	0.000303055	0.167525	0.45878	0.641329	PF00520,PF00027	NA	miR167i
Lus10024011.g	Lus10024011	AT3G50860.1		Clathrin adaptor complex small chain family protein	70.1563	62.506	57.7796	68.2344	69.2148	64.8727	92.2341	79.6106	91.1394	88.611	0.0908691	0.789821	0.976327	-0.448945	0.186425	0.297384	-0.358075	0.294061	0.439503	-0.0229204	0.935239	0.962863	-0.0664913	0.822419	0.906489	PF01217	NA	miR167i
Lus10024750.g	Lus10024750	AT1G77810.2		Galactosyltransferase family protein	233.854	245.024	261.792	275.375	265.931	310.884	365.719	406.433	274.81	347.539	0.103635	0.63022	0.937949	-0.523931	0.0146122	0.0353127	-0.420296	0.050646	0.109308	0.215522	0.242255	0.395626	0.317695	0.112418	0.240133	PF01762	NA	miR167i
Lus10025631.g	Lus10025631	AT1G38065.1		O-fucosyltransferase family protein	74.0539	75.0072	173.339	222.574	212.198	260.333	165.163	156.079	185.062	262.381	0.257013	0.354164	0.822786	0.30039	0.28808	0.416253	0.557404	0.0484762	0.105422	1.5406	1.40772e-08	1.47498e-07	-0.471052	0.0910374	0.204337	PF10250	NA	miR167i
Lus10026519.g	Lus10026519	AT5G03290.1	IDH-V	isocitrate dehydrogenase V	239.701	158.765	238.965	315.178	359.735	368.174	229.513	245.117	292.898	225.555	0.394627	0.130145	0.597005	0.222304	0.401195	0.534772	0.616931	0.0195052	0.0490747	0.696599	0.00638229	0.0209519	-0.131535	0.646769	0.790335	PF00180	NA	miR167i
Lus10027115.g	Lus10027115	AT2G43560.1		FKBP-like peptidyl-prolyl cis-trans isomerase family protein	639.202	911.338	278.198	305.43	351.538	342.056	273.485	212.644	221.935	195.635	0.249402	0.285954	0.773765	0.263608	0.267598	0.393562	0.51301	0.0308348	0.0720509	-1.28502	3.94244e-10	5.1345e-09	0.215626	0.381519	0.570318	PF00254	NA	miR167i
Lus10028080.g	Lus10028080	AT1G38065.1		O-fucosyltransferase family protein	130.569	125.012	198.305	206.328	225.859	257.806	190.903	211.597	271.331	369.404	0.258112	0.288528	0.776631	0.00722795	0.976625	0.985613	0.26534	0.281489	0.425599	0.798601	0.000476393	0.00215036	-0.664721	0.00597735	0.0225071	PF10250	NA	miR167i
Lus10028797.g	Lus10028797	AT4G39090.1	RD19,RD19A	Papain family cysteine protease	29.2318	33.7532	171.199	213.639	333.324	306.671	460.098	431.573	2573.47	2093.29	0.735478	0.000300227	0.0159615	-1.21419	2.02891e-09	1.67239e-08	-0.478716	0.0163281	0.0421121	3.00953	9.28181e-19	3.29333e-17	-2.38822	5.77883e-16	1.70294e-14	PF00112,PF08246	NA	miR167i
Lus10028956.g	Lus10028956	AT1G65660.1	SMP1	Pre-mRNA splicing Prp18-interacting factor	307.908	272.526	395.898	342.797	302.359	299.931	335.689	335.203	380.559	384.365	-0.295378	0.119489	0.577963	0.139722	0.463055	0.594129	-0.155656	0.419237	0.567527	0.214629	0.236826	0.389277	-0.189014	0.347016	0.53664	PF11708	NA	miR167i
Lus10030015.g	Lus10030015	AT2G32980.1			99.3881	125.012	144.092	169.774	194.894	158.391	93.3066	94.2757	137.057	189.881	0.170893	0.556697	0.915811	0.741686	0.0140153	0.0340195	0.912578	0.00251785	0.00826719	0.558906	0.0283855	0.0738335	-0.792473	0.00552421	0.0210588		NA	miR167i
Lus10030159.g	Lus10030159	AT2G39805.1		Integral membrane Yip1 family protein	40.9245	61.2559	122.693	105.601	102.001	107.84	108.321	102.656	117.577	161.111	-0.12229	0.704004	0.954363	0.114846	0.723496	0.810947	-0.00744451	0.981853	0.98936	1.07219	0.000290389	0.00137757	-0.392444	0.184071	0.346471		NA	miR167i
Lus10030705.g	Lus10030705	AT5G15450.1	APG6,CLPB-P,CLPB3	casein lytic proteinase B3	1492.77	1872.68	1289.7	1458.92	1370.64	1733.87	1263.39	1189.97	926.004	859.642	0.176107	0.325548	0.80501	0.163765	0.362919	0.496206	0.339872	0.0590383	0.124142	-0.203763	0.207243	0.352854	0.457481	0.0145739	0.0475394	PF02861,PF00004,PF07724,PF10431	NA	miR167i
Lus10031291.g	Lus10031291	AT2G30105.1			216.315	235.023	187.606	196.58	173.037	205.571	208.063	211.597	181.583	179.524	-0.0198419	0.929988	0.991407	-0.127804	0.573107	0.690681	-0.147646	0.517839	0.657989	-0.246649	0.171486	0.306588	0.216309	0.286812	0.472037	PF00240,PF00560	NA	miR167i
Lus10031791.g	Lus10031791	AT1G79080.1		Pentatricopeptide repeat (PPR) superfamily protein	1274.51	1597.65	597.056	627.107	676.666	628.507	218.788	160.269	326.989	316.468	0.0924504	0.634637	0.938766	1.69181	1.89653e-16	3.42292e-15	1.78426	4.40808e-18	1.05361e-16	-1.18613	2.75516e-13	5.35431e-12	-0.765016	0.00017272	0.00103202	PF01535	NA	miR167i
Lus10031861.g	Lus10031861	AT2G30105.1			272.83	256.275	253.945	274.562	244.073	293.191	360.356	319.49	320.032	368.254	0.0249811	0.905748	0.991407	-0.363634	0.0842758	0.156942	-0.338653	0.109426	0.204765	0.013189	0.93995	0.964993	-0.0141031	0.941128	0.972165	PF00240,PF00560	NA	miR167i
Lus10032057.g	Lus10032057	AT3G01820.1		P-loop containing nucleoside triphosphate hydrolases superfamily protein	374.167	265.025	512.17	482.515	350.628	413.669	139.424	127.796	149.58	134.643	-0.37986	0.0941696	0.523589	1.89658	2.41536e-15	3.90995e-14	1.51672	3.19778e-10	3.36669e-09	0.469684	0.0354467	0.0887845	-0.0926677	0.731956	0.849364	PF00406	NA	miR167i
Lus10032579.g	Lus10032579	AT3G07810.1		RNA-binding (RRM/RBD/RNP motifs) family protein	350.782	456.294	645.563	634.417	756.809	711.915	535.172	412.718	1072.11	962.063	0.198275	0.307008	0.791558	0.43364	0.0276219	0.0611945	0.631915	0.00132903	0.00467387	0.760013	2.3489e-05	0.000141697	-1.10283	3.62171e-08	4.41138e-07	PF00076	NA	miR167i
Lus10032651.g	Lus10032651	AT3G62270.1		HCO3- transporter family	500.838	522.55	465.804	463.019	538.236	559.422	925.558	980.468	1125.68	1338.37	0.241053	0.138497	0.610984	-1.0371	1.23338e-10	1.19038e-09	-0.796048	7.65806e-07	5.03831e-06	-0.0165638	0.914529	0.951175	-0.368705	0.0283368	0.0816178	PF00955	NA	miR167i
Lus10033597.g	Lus10033597	AT1G19220.1	ARF11,ARF19,IAA22	auxin response factor 19	518.377	633.811	695.496	547.5	649.344	673.16	622.044	619.077	756.249	893.015	0.088747	0.642691	0.940696	0.0029607	0.987718	0.992651	0.0917077	0.633956	0.754149	0.150193	0.362222	0.529106	-0.408149	0.0279288	0.0806759	PF02309,PF06507,PF02362	NA	miR167i
Lus10033598.g	Lus10033598	AT5G37020.1	ARF8,ATARF8	auxin response factor 8	494.992	535.051	825.322	791.194	846.06	1020.27	729.293	667.263	793.122	769.88	0.207556	0.203011	0.700024	0.211247	0.200119	0.314423	0.418803	0.0110771	0.0302108	0.754931	8.65449e-07	6.8633e-06	-0.162976	0.340873	0.530564	PF02309,PF06507,PF02362	NA	miR167i
Lus10034560.g	Lus10034560	AT1G76160.1	sks5	SKU5 similar 5	1459.64	2599	1231.21	1353.32	2497.2	2478.64	1061.76	1231.87	1422.75	1795.24	0.945135	7.79422e-05	0.00588308	0.172126	0.474134	0.60399	1.11726	3.22402e-06	1.91054e-05	-0.103846	0.743183	0.848294	-0.488137	0.182548	0.344472	PF00394,PF07731,PF07732	NA	miR167i
Lus10034792.g	Lus10034792	AT3G13060.2	ECT5	evolutionarily conserved C-terminal region 5	604.124	697.567	969.414	939.035	1151.15	1164.34	1148.64	1126.07	1422.75	1715.83	0.278836	0.0747847	0.473858	-0.253166	0.107012	0.191026	0.0256704	0.870066	0.92701	0.694462	1.32394e-05	8.37618e-05	-0.463137	0.0091247	0.0321358	PF04146	NA	miR167i
Lus10035158.g	Lus10035158				0	7.50072	42.7997	34.9295	67.3934	69.0852	51.4795	50.2804	13.9144	9.20634	0.810769	0.111637	0.563018	-0.387158	0.454582	0.586386	0.423611	0.40702	0.555871	3.61423	1.55624e-06	1.17561e-05	2.10984	0.000399269	0.00216894		NA	miR167i
Lus10035310.g	Lus10035310	AT2G32980.1			120.825	103.76	202.585	154.34	138.43	181.138	83.6542	85.8957	187.845	179.524	-0.159881	0.568757	0.919031	1.0753	0.000245983	0.000921879	0.91542	0.00194428	0.00657472	0.601296	0.0145326	0.0421646	-1.11668	5.10848e-05	0.000348408		NA	miR167i
Lus10036540.g	Lus10036540	AT3G61130.1	GAUT1,LGT1	galacturonosyltransferase 1	871.108	871.334	1049.31	1008.89	1131.12	1000.89	790.425	757.349	934.353	1096.71	0.0504639	0.743566	0.965241	0.411351	0.00840747	0.021754	0.461815	0.00314283	0.0100656	0.265686	0.0381464	0.0941015	-0.389483	0.00746514	0.0271369	PF01501,PF06487	NA	miR167i
Lus10037480.g	Lus10037480	AT5G06850.1		C2 calcium/lipid-binding plant phosphoribosyltransferase family protein	0	2.50024	39.2331	35.7418	80.1434	73.2977	43.9721	62.8505	2.78288	4.60317	1.03227	0.0411629	0.361443	-0.51051	0.320732	0.4521	0.521757	0.301562	0.447476	5.25612	4.06361e-06	2.84165e-05	3.91224	2.76631e-07	2.94514e-06	PF00168	NA	miR167i
Lus10037623.g	Lus10037623	AT4G32915.1			196.827	205.02	120.553	111.287	115.662	128.06	87.9441	94.2757	71.6593	73.6507	0.0719816	0.789805	0.976327	0.347983	0.211432	0.328194	0.419964	0.133115	0.239376	-0.758643	0.000255342	0.0012262	0.328656	0.20339	0.372194	PF02686	NA	miR167i
Lus10037677.g	Lus10037677	AT5G63980.1	ALX8,ATSAL1,FRY1,HOS2,RON1,SAL1	Inositol monophosphatase family protein	83.7978	78.7576	61.3463	59.2989	52.8218	69.0852	70.7843	92.1807	81.3993	71.3491	0.0163778	0.963829	0.99561	-0.433933	0.227014	0.346647	-0.417555	0.248306	0.387201	-0.418073	0.148731	0.275685	0.0881751	0.781824	0.881811	PF00459	NA	miR167i
Lus10038771.g	Lus10038771	AT3G06980.1		DEA(D/H)-box RNA helicase family protein	674.28	990.095	355.951	341.984	287.788	288.136	239.165	268.162	224.022	209.444	-0.277385	0.21553	0.711199	0.460192	0.042259	0.0878319	0.182807	0.423797	0.571904	-1.38926	3.06452e-12	5.33252e-11	0.225298	0.346189	0.535947	PF00271,PF00270	NA	miR167i
Lus10039000.g	Lus10039000	AT5G05140.1		Transcription elongation factor (TFIIS) family protein	152.005	171.266	265.358	274.562	273.216	252.751	548.042	566.702	450.131	506.349	-0.0379215	0.843594	0.9865	-1.04618	2.75595e-08	1.95724e-07	-1.08411	1.09619e-08	9.45309e-08	0.71236	2.95987e-05	0.00017485	0.224028	0.175052	0.334644	PF08711	NA	miR167i
Lus10039094.g	Lus10039094	AT3G45140.1	ATLOX2,LOX2	lipoxygenase 2	189.032	1023.85	62.7729	92.6038	77.4113	105.313	119.046	138.271	90.4437	88.611	0.235754	0.661518	0.945305	-0.729121	0.174672	0.28281	-0.493367	0.358174	0.50694	-2.8476	2.29543e-09	2.69681e-08	0.52297	0.348897	0.538476	PF00305,PF01477	NA	miR167i
Lus10041389.g	Lus10041389	AT3G61130.1	GAUT1,LGT1	galacturonosyltransferase 1	415.092	592.557	586.356	654.725	716.737	651.255	403.256	389.673	489.788	639.841	0.140591	0.516401	0.904296	0.646086	0.00331335	0.00954305	0.786676	0.000351343	0.00141556	0.36483	0.0570601	0.129976	-0.5072	0.0209619	0.063902	PF01501	NA	miR167i
Lus10041652.g	Lus10041652	AT1G15960.1	ATNRAMP6,NRAMP6	NRAMP metal ion transporter 6	0	6.2506	41.3731	28.431	132.965	127.218	163.018	111.036	251.155	296.905	1.89266	1.77164e-07	4.66748e-05	-1.9673	6.43048e-08	4.34464e-07	-0.0746432	0.827105	0.896519	4.51578	2.10587e-07	1.83362e-06	-0.999491	0.122132	0.25593	PF01566	NA	miR167i
Lus10042228.g	Lus10042228	AT2G30350.2		Excinuclease ABC, C subunit, N-terminal	38.9757	90.0086	70.6196	72.296	81.9649	88.4628	144.786	126.749	125.23	149.603	0.254504	0.494275	0.893796	-0.92601	0.0120585	0.0298231	-0.671507	0.0682785	0.140058	0.239348	0.468132	0.63263	-0.0138475	0.968111	0.983938	PF01541	NA	miR167i
Lus10042391.g	Lus10042391	AT2G16595.1		Translocon-associated protein (TRAP), alpha subunit	140.313	68.7566	118.413	96.6654	110.197	114.58	153.366	162.364	442.478	642.142	0.0625275	0.850851	0.988567	-0.552622	0.0948444	0.172962	-0.490094	0.139843	0.249124	0.102282	0.72969	0.839595	-1.77789	1.60899e-08	2.07591e-07	PF03896	NA	miR167i
Lus10043101.g	Lus10043101	AT2G47160.1	BOR1	HCO3- transporter family	609.97	778.825	390.191	332.237	356.092	378.284	988.835	1178.45	661.631	710.039	0.0230212	0.906711	0.991407	-1.58419	2.00386e-16	3.6031e-15	-1.56116	6.96689e-16	1.34403e-14	-0.935709	9.1279e-09	9.82718e-08	0.661099	0.000276091	0.00156819	PF00955	NA	miR167i
Lus10043168.g	Lus10043168	AT3G07810.2		RNA-binding (RRM/RBD/RNP motifs) family protein	292.318	405.039	685.509	618.984	768.648	898.95	613.464	572.987	1267.6	1249.76	0.354228	0.0575123	0.423442	0.137229	0.466697	0.597407	0.491456	0.00902254	0.0252424	1.08227	4.09292e-08	3.98627e-07	-1.08539	6.28488e-07	6.33632e-06	PF00076	NA	miR167i
Lus10039119.g	Lus10039119	AT5G47780.1	GAUT4	galacturonosyltransferase 4	1013.37	1118.86	1089.25	1059.26	1215.81	1194.67	956.66	941.71	1091.59	1146.19	0.165839	0.221973	0.718631	0.178697	0.192998	0.305723	0.344536	0.0121196	0.0326434	0.093533	0.44279	0.609137	-0.236533	0.0882896	0.199806	PF01501	NA	miR167i miR319a
Lus10016202.g	Lus10016202	AT5G06550.1			122.774	82.5079	42.0864	75.5452	57.3754	76.6677	39.6821	42.9478	72.355	72.4999	0.193741	0.645154	0.941067	0.505284	0.246499	0.369523	0.699025	0.108944	0.204057	-0.695897	0.0442108	0.106223	-0.809614	0.0486874	0.126266	PF02373,PF01535	NA	miR167i miR396a,c miR396b,e
Lus10029343.g	Lus10029343	AT5G06550.1			189.032	201.269	152.652	114.536	158.465	158.391	92.2341	92.1807	143.319	149.603	0.243707	0.356708	0.825143	0.537164	0.0515481	0.104125	0.780872	0.00460589	0.0140868	-0.421501	0.0577795	0.131285	-0.665991	0.011316	0.038521	PF02373	NA	miR167i miR396a,c miR396b,e
Lus10005856.g	Lus10005856	AT3G09010.1		Protein kinase superfamily protein	0	1.25012	6.41996	4.87389	0.910721	5.89752	17.1598	9.42757	36.8732	33.373	-0.716443	0.499209	0.895651	-1.23069	0.204921	0.320348	-1.94713	0.0594384	0.124827	2.585	0.0962267	0.197406	-1.40424	0.0945588	0.210412	PF03849,PF00069	NA	miR167i miR396d
Lus10000396.g	Lus10000396	AT5G59190.1		subtilase family protein	87.6954	78.7576	64.1996	66.6098	67.3934	47.1802	65.4218	70.1831	70.9635	73.6507	-0.193211	0.593251	0.924339	-0.0524164	0.884926	0.927426	-0.245627	0.503782	0.645789	-0.434084	0.137894	0.260506	-0.0909529	0.781871	0.881834	PF00082	NA	miR319a
Lus10001544.g	Lus10001544	AT1G35470.2		SPla/RYanodine receptor (SPRY) domain-containing protein	372.218	341.283	333.125	350.92	316.931	313.411	329.254	288.065	438.304	363.65	-0.117707	0.551265	0.914632	0.147978	0.457689	0.589134	0.0302707	0.880107	0.933319	-0.114798	0.487241	0.650112	-0.382472	0.0393666	0.106372	PF10607,PF00622	NA	miR319a
Lus10001797.g	Lus10001797	AT5G13390.1	NEF1	no exine formation 1	187.084	251.274	227.552	224.199	240.43	197.146	210.208	217.882	418.824	471.825	-0.0469476	0.838639	0.985486	0.0776507	0.738576	0.822691	0.0307031	0.895645	0.942918	0.00727811	0.969985	0.981444	-1.05469	6.14891e-07	6.20685e-06		NA	miR319a
Lus10002916.g	Lus10002916	AT4G32320.1	APX6	ascorbate peroxidase 6	588.534	743.821	153.366	119.41	116.572	152.493	74.0018	60.7555	33.3946	47.1825	-0.0202055	0.94386	0.993005	1.01955	0.000772114	0.00260205	0.999346	0.00104239	0.00375985	-2.29906	5.04445e-24	2.92239e-22	0.768457	0.0158587	0.0508327	PF00141	NA	miR319a
Lus10004325.g	Lus10004325	AT1G62870.1			362.474	233.772	349.531	353.357	477.218	438.101	526.592	528.992	380.559	417.738	0.380827	0.0818301	0.495401	-0.586726	0.00739963	0.019467	-0.205899	0.34594	0.493721	0.450806	0.0409228	0.099699	0.404359	0.100117	0.219986		NA	miR319a
Lus10004893.g	Lus10004893	AT3G44530.2	HIRA	homolog of histone chaperone HIRA	397.553	422.541	399.464	388.286	409.824	387.551	287.427	283.875	304.03	296.905	0.0171154	0.922385	0.991407	0.463684	0.0100322	0.0253795	0.4808	0.0078477	0.0223595	-0.0522804	0.706665	0.823152	-0.0740471	0.645958	0.789784	PF00400,PF07569	NA	miR319a
Lus10005908.g	Lus10005908	AT4G27800.1	PPH1,TAP38	thylakoid-associated phosphatase 38	641.151	742.571	637.003	645.79	612.915	510.557	411.836	392.816	337.425	352.143	-0.1918	0.276668	0.765144	0.672866	0.000177195	0.000682969	0.481065	0.00770496	0.0220087	-0.204777	0.187747	0.328	0.223865	0.221995	0.395576	PF00481	NA	miR319a
Lus10006061.g	Lus10006061	AT1G34220.2		Regulator of Vps4 activity in the MVB pathway protein	430.682	348.784	580.65	532.066	570.111	561.949	596.304	611.745	606.669	622.579	0.0244164	0.885915	0.991407	-0.118216	0.48888	0.617039	-0.0937991	0.584099	0.714725	0.535964	0.000170286	0.000853106	-0.0244526	0.874092	0.937399	PF03398	NA	miR319a
Lus10006212.g	Lus10006212	AT1G70630.1		Nucleotide-diphospho-sugar transferase family protein	114.978	96.2592	143.379	67.4221	103.822	100.258	114.756	106.846	118.273	123.135	-0.050552	0.892143	0.991407	-0.0683252	0.855113	0.907214	-0.118877	0.751935	0.843006	-0.0175949	0.955949	0.97344	-0.122677	0.730458	0.848416	PF03407	NA	miR319a
Lus10007345.g	Lus10007345	AT2G42910.1		Phosphoribosyltransferase family protein	194.879	136.263	336.691	329.8	312.377	322.679	370.009	514.327	346.469	292.301	-0.0696926	0.774807	0.973605	-0.408164	0.0927813	0.169946	-0.477857	0.0500229	0.108212	0.991505	6.05048e-06	4.0862e-05	0.466261	0.0455775	0.119749	PF00156	NA	miR319a
Lus10007512.g	Lus10007512	AT3G56040.1	UGP3	UDP-glucose pyrophosphorylase 3	309.857	573.805	307.445	265.627	360.646	336.159	289.572	281.78	219.152	172.619	0.281434	0.318796	0.799347	0.00483155	0.98645	0.991762	0.286266	0.313854	0.460645	-0.48548	0.0561744	0.128438	0.539725	0.0690431	0.165557	PF01704	NA	miR319a
Lus10008565.g	Lus10008565	AT4G29540.2		bacterial transferase hexapeptide repeat-containing protein	68.2075	98.7595	77.0395	72.296	73.7684	74.9827	92.2341	103.703	80.0079	92.0634	-0.00612373	0.985496	0.998112	-0.391469	0.243092	0.365552	-0.397592	0.239199	0.376458	-0.184654	0.499314	0.661661	0.193952	0.514595	0.691475	PF00132	NA	miR319a
Lus10009174.g	Lus10009174	AT5G28840.1	GME	GDP-D-mannose 3\',5\'-epimerase	294.267	367.535	174.766	178.709	204.001	181.138	172.671	221.024	123.143	138.095	0.123415	0.61831	0.933861	-0.155994	0.531719	0.656006	-0.0325792	0.896289	0.943159	-0.849216	2.20987e-05	0.000134153	0.597287	0.012051	0.0405901	PF01370	NA	miR319a
Lus10009531.g	Lus10009531	AT4G27630.2	GTG2	GPCR-type G protein 2	183.186	162.516	194.025	140.53	178.501	187.036	222.005	250.354	336.729	364.801	0.125632	0.609442	0.929885	-0.495445	0.0433822	0.0898498	-0.369812	0.132425	0.238391	0.0244298	0.907636	0.947338	-0.568833	0.011417	0.038822	PF12430,PF12537	NA	miR319a
Lus10009643.g	Lus10009643	AT1G48650.2		DEA(D/H)-box RNA helicase family protein	1716.88	1671.41	1585.73	1370.37	1321.46	1241.01	1594.79	1632.02	987.924	996.586	-0.20668	0.13623	0.607492	-0.126041	0.363185	0.496429	-0.33272	0.0168704	0.0433016	-0.295363	0.0236661	0.0634488	0.701468	3.15322e-06	2.77793e-05	PF00271,PF07717,PF00270,PF04408	NA	miR319a
Lus10010754.g	Lus10010754	AT5G64390.3	HEN4	RNA-binding KH domain-containing protein	352.73	290.028	312.438	352.544	327.86	330.261	456.88	467.189	309.596	362.5	-0.0142471	0.942886	0.992731	-0.475396	0.0162938	0.0388677	-0.489643	0.0138083	0.0365243	0.0497199	0.762458	0.85932	0.464201	0.0102943	0.0355542	PF00013	NA	miR319a
Lus10011299.g	Lus10011299	AT3G57660.1	NRPA1	nuclear RNA polymerase A1	430.682	390.037	575.656	521.506	442.61	453.266	372.154	332.06	404.91	411.984	-0.292765	0.0932732	0.522059	0.640322	0.000310441	0.00113794	0.347557	0.0524466	0.112477	0.284382	0.0954532	0.196275	-0.2139	0.270933	0.454671	PF05000,PF04983,PF04997,PF04998,PF00623	NA	miR319a
Lus10011741.g	Lus10011741	AT5G36930.2		Disease resistance protein (TIR-NBS-LRR class) family	265.035	382.537	330.985	282.685	314.199	356.379	487.983	628.505	448.74	484.484	0.127595	0.586579	0.922689	-0.862896	0.000213319	0.000809121	-0.735301	0.00162559	0.00560476	-0.0221961	0.913722	0.950761	0.259926	0.251903	0.432219	PF01582,PF07725,PF00931	NA	miR319a
Lus10012283.g	Lus10012283	AT1G62830.1	ATLSD1,ATSWP1,LDL1,LSD1,SWP1	LSD1-like 1	77.9515	46.2544	46.3664	53.6127	17.3037	53.9202	66.4943	43.9953	94.618	41.4285	-0.48465	0.418339	0.861614	-0.144443	0.80793	0.874804	-0.629093	0.296224	0.441869	-0.52249	0.320207	0.484868	-0.311748	0.599927	0.75625	PF04433,PF01593	NA	miR319a
Lus10012382.g	Lus10012382	AT1G03290.1			756.129	542.552	1146.32	1269.65	1266.81	1053.13	1495.05	1570.21	1333	1456.9	-0.0585642	0.753467	0.969119	-0.34361	0.0651103	0.126692	-0.402174	0.0311728	0.072689	0.873638	1.08624e-07	9.8752e-07	0.136462	0.456489	0.63924		NA	miR319a
Lus10013146.g	Lus10013146	AT5G11430.1		SPOC domain / Transcription elongation factor S-II protein	767.822	901.337	617.03	729.458	700.344	846.715	1045.68	1000.37	1035.93	1153.09	0.201301	0.258965	0.751125	-0.604193	0.000690032	0.00235137	-0.402891	0.0236424	0.0576872	-0.209607	0.196113	0.338587	-0.0964695	0.598599	0.75528	PF07500,PF07744	NA	miR319a
Lus10013287.g	Lus10013287	AT1G10430.1	PP2A-2	protein phosphatase 2A-2	261.137	200.019	347.391	283.498	244.984	289.821	209.135	223.119	244.198	197.936	-0.238659	0.32468	0.804133	0.54624	0.0262587	0.0585568	0.30758	0.214159	0.346122	0.348606	0.109551	0.218005	-0.0378365	0.878383	0.940008	PF00149	NA	miR319a
Lus10013487.g	Lus10013487	AT1G49540.1	ELP2	elongator protein 2	352.73	235.023	325.991	315.99	209.466	260.333	173.743	193.789	288.724	248.571	-0.449877	0.0742171	0.472526	0.804616	0.00168385	0.00523862	0.354739	0.170636	0.290865	-0.0703573	0.777066	0.868111	-0.550087	0.0551609	0.139498	PF00400	NA	miR319a
Lus10013554.g	Lus10013554	AT1G30755.1		Protein of unknown function (DUF668)	152.005	105.01	146.232	98.29	121.126	125.533	204.845	191.694	137.057	121.984	0.0101596	0.973604	0.996341	-0.694883	0.022284	0.05093	-0.684723	0.0250265	0.0605021	-0.0478225	0.853114	0.91376	0.61047	0.0308855	0.0874574	PF05003	NA	miR319a
Lus10013892.g	Lus10013892	AT2G43630.1			13.6415	12.5012	17.8332	22.7448	30.0538	26.1176	32.1747	30.3777	449.436	294.603	0.472336	0.272935	0.76125	-0.62881	0.147416	0.247505	-0.156474	0.713561	0.814757	0.888384	0.0610698	0.137451	-3.5757	1.96934e-20	8.2504e-19		NA	miR319a
Lus10014408.g	Lus10014408	AT3G09920.1	PIP5K9	phosphatidyl inositol monophosphate 5 kinase	265.035	466.295	508.604	631.168	956.257	1011	370.009	372.913	1078.37	1468.41	0.787925	0.00182276	0.058488	0.617021	0.0162465	0.0387743	1.40495	3.97911e-08	3.16352e-07	1.08029	0.000433747	0.00197618	-1.77671	3.91104e-07	4.06646e-06	PF01504,PF02493	NA	miR319a
Lus10014523.g	Lus10014523	AT5G40190.1		RNA ligase/cyclic nucleotide phosphodiesterase family protein	58.4636	58.7556	64.1996	67.4221	61.929	65.7152	67.5668	53.4229	70.2678	70.1984	-0.04346	0.903087	0.991407	0.121598	0.737236	0.821586	0.078138	0.830708	0.899206	0.145216	0.622485	0.764339	-0.216067	0.49846	0.67686		NA	miR319a
Lus10014914.g	Lus10014914	AT5G12440.1		CCCH-type zinc fingerfamily protein with RNA-binding domain	146.159	201.269	301.738	341.172	397.074	385.024	191.976	228.357	148.189	181.825	0.283173	0.227457	0.724652	0.612318	0.0109799	0.0274791	0.895491	0.000196145	0.000839429	1.02184	4.58438e-06	3.17085e-05	0.355902	0.156936	0.30896	PF00642	NA	miR319a
Lus10014922.g	Lus10014922	AT3G07040.1	RPM1,RPS3	NB-ARC domain-containing disease resistance protein	29.2318	16.2516	26.3932	37.3665	42.8039	48.0227	76.1467	121.511	69.5721	72.4999	0.514789	0.264674	0.75547	-1.63644	0.00029193	0.00107619	-1.12165	0.0119712	0.032298	0.80446	0.0758496	0.163604	0.477914	0.266922	0.450283	PF00931	NA	miR319a
Lus10014971.g	Lus10014971	AT4G09980.1	EMB1691	Methyltransferase MT-A70 family protein	368.321	330.032	359.518	328.987	271.395	369.859	277.775	225.214	313.074	313.016	-0.102001	0.651602	0.943247	0.453605	0.0478946	0.0977379	0.351603	0.127096	0.230776	-0.0664554	0.728007	0.838565	-0.316163	0.149406	0.297581	PF05063	NA	miR319a
Lus10015915.g	Lus10015915	AT5G28840.1	GME	GDP-D-mannose 3\',5\'-epimerase	572.943	641.312	295.318	320.864	245.895	258.648	260.615	232.547	324.902	281.944	-0.287598	0.145731	0.623488	0.320978	0.108262	0.192939	0.0333791	0.869033	0.926457	-1.11673	2.42701e-10	3.25549e-09	-0.30323	0.145653	0.292079	PF01370	NA	miR319a
Lus10016724.g	Lus10016724	AT5G61980.1	AGD1	ARF-GAP domain 1	17.5391	17.5017	74.8995	51.9881	83.7863	53.9202	60.0594	67.0405	47.309	82.8571	0.114462	0.801866	0.978755	-0.000524819	0.999091	0.999478	0.113937	0.804978	0.881606	1.91642	3.35297e-05	0.000195528	-0.018247	0.966143	0.982788	PF00169,PF00023,PF01412	NA	miR319a
Lus10017104.g	Lus10017104	AT1G04830.1		Ypt/Rab-GAP domain of gyp1p superfamily protein	411.194	361.285	373.071	339.547	363.378	290.663	465.46	433.668	290.811	310.714	-0.125092	0.533641	0.909561	-0.334832	0.0943041	0.172178	-0.459924	0.0224799	0.0553005	-0.171989	0.309952	0.473912	0.58184	0.00232707	0.010042	PF00566	NA	miR319a
Lus10017162.g	Lus10017162	AT5G20610.1			514.48	382.537	375.211	355.794	339.699	348.796	330.327	326.823	406.997	485.634	-0.0865972	0.676931	0.94779	0.153926	0.462579	0.593778	0.0673287	0.749282	0.841083	-0.328779	0.0578299	0.131364	-0.43828	0.0264987	0.0773395		NA	miR319a
Lus10017260.g	Lus10017260	AT1G30755.1		Protein of unknown function (DUF668)	91.593	81.2578	67.0529	60.1113	85.6078	58.1327	93.3066	119.416	66.0935	81.7063	0.173749	0.632824	0.938542	-0.741653	0.0396285	0.083188	-0.567905	0.115463	0.213753	-0.348116	0.246859	0.401332	0.534464	0.10701	0.231249	PF11961,PF05003	NA	miR319a
Lus10017524.g	Lus10017524	AT1G63980.1		D111/G-patch domain-containing protein	58.4636	32.5031	43.5131	66.6098	47.3575	36.2276	27.8847	47.1379	84.8779	60.992	-0.396692	0.421042	0.86191	0.550343	0.271622	0.397829	0.153651	0.762281	0.85081	0.116061	0.788675	0.875116	-0.965319	0.0449017	0.118362	PF01585	NA	miR319a
Lus10018115.g	Lus10018115	AT3G49260.3	iqd21	IQ-domain 21	233.854	576.305	255.372	333.861	817.827	776.788	497.635	579.272	1559.11	1344.13	1.43694	4.53745e-06	0.000691765	-0.870711	0.00568112	0.0154067	0.566226	0.0698714	0.142707	0.427891	0.46679	0.631552	-1.43083	0.0343341	0.0955122	PF00612	NA	miR319a
Lus10018210.g	Lus10018210	AT5G58870.1	ftsh9	FTSH protease 9	298.164	320.031	184.039	177.897	178.501	175.241	333.544	335.203	254.634	242.817	-0.0334912	0.871284	0.991407	-0.885402	1.18797e-05	5.6749e-05	-0.918893	6.70074e-06	3.76249e-05	-0.791729	7.50778e-07	6.01213e-06	0.424856	0.0158422	0.0507998	PF01434,PF06480,PF00004	NA	miR319a
Lus10020585.g	Lus10020585	AT3G44530.2	HIRA	homolog of histone chaperone HIRA	391.706	345.033	313.865	375.289	310.556	358.906	373.226	333.108	366.645	339.484	-0.0403585	0.842847	0.986413	-0.0363205	0.859066	0.909944	-0.0766791	0.709148	0.811953	-0.112506	0.502701	0.664748	-0.00184866	0.992197	0.996258	PF00400,PF07569	NA	miR319a
Lus10020666.g	Lus10020666	AT1G09160.1		Protein phosphatase 2C family protein	719.102	792.576	950.154	999.147	1317.81	1103.68	763.612	857.909	1317	1398.21	0.312794	0.0494217	0.397305	0.265356	0.0994915	0.179972	0.57815	0.000326447	0.00132756	0.52929	0.00140633	0.00558625	-0.743207	7.55947e-05	0.000495116	PF00481	NA	miR319a
Lus10020768.g	Lus10020768	AT2G42910.1		Phosphoribosyltransferase family protein	116.927	108.76	134.106	182.771	176.68	171.028	257.397	280.732	209.412	154.206	0.135776	0.618315	0.933861	-0.766066	0.00460985	0.0128149	-0.63029	0.0199506	0.0500157	0.56027	0.0207721	0.056958	0.557054	0.028618	0.0822477	PF00156	NA	miR319a
Lus10021568.g	Lus10021568	AT5G20610.1			173.442	152.515	146.232	129.158	141.162	141.54	129.771	119.416	183.67	218.651	0.0367935	0.885983	0.991407	0.14545	0.577683	0.694396	0.182244	0.487626	0.630882	-0.216951	0.296199	0.458348	-0.68534	0.00306761	0.0127444		NA	miR319a
Lus10022384.g	Lus10022384	AT4G27800.1	PPH1,TAP38	thylakoid-associated phosphatase 38	498.889	676.315	393.044	359.855	368.842	301.616	569.492	471.379	298.464	280.793	-0.168293	0.445974	0.873393	-0.466759	0.0334215	0.0719884	-0.635052	0.00403276	0.0125231	-0.728632	0.000126083	0.000651874	0.843916	0.000121578	0.000754686	PF00481	NA	miR319a
Lus10023297.g	Lus10023297	AT4G18390.1	TCP2	TEOSINTE BRANCHED 1, cycloidea and PCF transcription factor 2	393.655	351.284	254.658	188.457	243.162	233.373	249.89	256.64	191.323	214.047	0.102828	0.654186	0.943758	-0.191094	0.407481	0.540874	-0.0882652	0.702684	0.807357	-0.692279	0.000213232	0.00104321	0.325423	0.134448	0.275297	PF03634	NA	miR319a
Lus10023628.g	Lus10023628	AT3G03940.1		Protein kinase family protein	261.137	381.287	336.691	452.459	394.342	476.014	365.719	334.155	521.791	566.19	0.142662	0.550454	0.914632	0.172316	0.474853	0.604575	0.314979	0.191789	0.319183	0.358812	0.090531	0.188029	-0.635641	0.00757254	0.0274718	PF00069	NA	miR319a
Lus10024261.g	Lus10024261	AT3G03940.1		Protein kinase family protein	339.089	451.293	303.878	393.972	345.163	344.584	360.356	318.443	507.876	494.841	-0.0156948	0.942751	0.992693	0.0389107	0.859571	0.910287	0.0232159	0.91625	0.954509	-0.196762	0.282899	0.443031	-0.563441	0.00642676	0.0239416	PF00171,PF00069	NA	miR319a
Lus10024394.g	Lus10024394	AT3G09370.2	AtMYB3R3,MYB3R-3	myb domain protein 3r-3	173.442	200.019	241.105	225.011	204.912	216.523	252.035	293.302	240.024	291.151	-0.145558	0.521183	0.90484	-0.226224	0.31741	0.448377	-0.371783	0.103429	0.195723	0.242888	0.21451	0.362053	0.0438408	0.835355	0.914768	PF00249	NA	miR319a
Lus10024888.g	Lus10024888	AT2G36070.1	ATTIM44-2,TIM44-2	translocase inner membrane subunit 44-2	218.264	242.523	195.452	163.275	238.609	209.783	244.528	208.454	208.716	184.127	0.320033	0.176829	0.668549	-0.335022	0.160362	0.264575	-0.0149888	0.949765	0.971179	-0.196472	0.361599	0.528587	0.201618	0.407365	0.59471	PF04280	NA	miR319a
Lus10025456.g	Lus10025456	AT5G46070.1		Guanylate-binding family protein	1812.37	1226.37	2162.1	2125.83	1668.44	1665.63	581.289	555.179	697.112	692.777	-0.363015	0.0493438	0.396806	1.91578	2.76607e-24	9.2494e-23	1.55277	2.02625e-16	4.13946e-15	0.329662	0.0841934	0.177544	-0.290504	0.194562	0.3603	PF02841,PF02263	NA	miR319a
Lus10025527.g	Lus10025527	AT2G43160.1		ENTH/VHS family protein	876.954	985.095	1693.44	1485.72	1706.69	1685.01	2465.65	2213.39	4222.33	4584.76	0.0930446	0.517776	0.904296	-0.557226	0.000104605	0.00042201	-0.464181	0.00124307	0.00440427	0.816197	9.40847e-11	1.34183e-09	-0.91216	4.41016e-11	8.0353e-10	PF01417	NA	miR319a
Lus10026417.g	Lus10026417				0	0	0	0	0	0	1.07249	23.0452	6.26149	0	0.202541	0.95267	NA	-6.42868	0.0385514	0.0812569	-6.22614	0.0450959	0.0993439	-0.93473	0.753629	0.854845	1.92017	0.498696	0.677068		NA	miR319a
Lus10027288.g	Lus10027288	AT3G56640.1	SEC15A	exocyst complex component sec15A	208.52	231.272	273.918	259.128	257.734	250.223	239.165	194.837	388.212	347.539	-0.0700315	0.741795	0.964598	0.29727	0.168817	0.275308	0.227239	0.29603	0.44164	0.238258	0.18158	0.319823	-0.764834	8.73072e-05	0.000561673	PF04091	NA	miR319a
Lus10027294.g	Lus10027294	AT3G15180.1		ARM repeat superfamily protein	389.757	360.035	314.578	354.169	237.698	316.781	265.977	282.827	374.994	452.262	-0.268722	0.224243	0.721702	0.284538	0.201489	0.316222	0.0158157	0.943912	0.968245	-0.290696	0.145437	0.271129	-0.58887	0.0096412	0.0336557	PF10508	NA	miR319a
Lus10027350.g	Lus10027350	AT3G21100.2		RNA-binding (RRM/RBD/RNP motifs) family protein	368.321	197.519	455.817	517.444	372.485	331.104	144.786	145.604	105.75	113.928	-0.468061	0.0902944	0.515375	1.74457	9.58678e-10	8.24605e-09	1.27651	8.6277e-06	4.75238e-05	0.57877	0.0348726	0.0875161	0.404743	0.2168	0.38908		NA	miR319a
Lus10028724.g	Lus10028724	AT1G34220.2		Regulator of Vps4 activity in the MVB pathway protein	387.809	392.538	516.45	468.705	563.736	528.249	671.378	755.253	789.643	888.412	0.147803	0.381444	0.838119	-0.533785	0.00153594	0.00482671	-0.385982	0.0221251	0.0545754	0.41139	0.00608736	0.0200944	-0.232182	0.149645	0.297957	PF03398	NA	miR319a
Lus10028825.g	Lus10028825	AT5G04420.1		Galactose oxidase/kelch repeat superfamily protein	319.601	376.286	257.512	245.319	284.145	313.411	171.598	190.647	202.455	174.92	0.249056	0.245881	0.738092	0.473209	0.032719	0.0706637	0.722265	0.00110282	0.00395786	-0.344821	0.066434	0.147246	-0.0642	0.773571	0.87644	PF07646	NA	miR319a
Lus10030236.g	Lus10030236	AT2G46560.1		transducin family protein / WD-40 repeat family protein	832.132	732.57	727.596	818.813	911.632	823.125	1188.32	1299.96	1437.36	1559.32	0.166026	0.293058	0.78036	-0.686735	1.27971e-05	6.08318e-05	-0.520709	0.000943236	0.00343838	0.070622	0.618405	0.761946	-0.26741	0.0895803	0.201824	PF00400,PF12234	NA	miR319a
Lus10030605.g	Lus10030605	AT1G60490.1	ATVPS34,PI3K,VPS34	vacuolar protein sorting 34	5205.21	5534.28	7307.34	6985.9	7682.84	7691.21	7357.28	7409.03	12214.1	11975.1	0.105125	0.332549	0.807448	-0.0469368	0.665684	0.76718	0.0581878	0.59232	0.721292	0.465368	4.31248e-07	3.5761e-06	-0.712105	1.22931e-11	2.38657e-10	PF00025,PF00792,PF00454,PF00613	NA	miR319a
Lus10030810.g	Lus10030810	AT1G10430.1	PP2A-2	protein phosphatase 2A-2	317.652	248.774	369.504	341.172	298.716	309.198	167.308	174.934	208.021	208.293	-0.225581	0.280318	0.769329	1.05447	1.18278e-06	6.64245e-06	0.828887	0.000151637	0.000663186	0.229762	0.215094	0.362801	-0.282508	0.193899	0.359482	PF00149	NA	miR319a
Lus10030885.g	Lus10030885	AT1G60490.1	ATVPS34,PI3K,VPS34	vacuolar protein sorting 34	469.658	501.298	451.537	441.087	525.486	438.101	388.241	406.433	302.639	341.785	0.109676	0.55011	0.914632	0.167744	0.366923	0.500419	0.27742	0.136311	0.244118	-0.0680591	0.65661	0.788547	0.306532	0.0828334	0.19078	PF00792,PF00454,PF00613	NA	miR319a
Lus10032164.g	Lus10032164	AT5G40190.1		RNA ligase/cyclic nucleotide phosphodiesterase family protein	120.825	68.7566	113.419	103.976	102.911	97.7303	58.9869	85.8957	107.141	110.476	-0.116397	0.740746	0.964476	0.585228	0.104411	0.187219	0.468831	0.196369	0.324741	0.166655	0.575147	0.729292	-0.5852	0.0815957	0.18851		NA	miR319a
Lus10032408.g	Lus10032408	AT5G42070.1			114.978	142.514	41.3731	40.6157	40.0717	28.6451	111.539	86.9432	41.0475	58.6904	-0.257821	0.528463	0.907773	-1.27497	0.00106702	0.00348646	-1.5328	0.000121421	0.000541965	-1.77806	1.97148e-08	2.02332e-07	1.00996	0.0054356	0.0207571		NA	miR319a
Lus10032684.g	Lus10032684	AT4G29540.2		bacterial transferase hexapeptide repeat-containing protein	81.8491	125.012	102.006	121.035	91.0721	85.0928	93.3066	102.656	107.837	92.0634	-0.339627	0.294268	0.781022	0.185445	0.56852	0.687032	-0.154182	0.640495	0.759107	-0.0688393	0.808159	0.886808	-0.0339031	0.915176	0.959945	PF00132	NA	miR319a
Lus10034021.g	Lus10034021	AT3G23590.1	MED33A,RFR1	REF4-related 1	231.906	276.277	437.271	419.154	565.558	479.384	501.925	461.951	2389.11	2105.95	0.28626	0.103049	0.545537	-0.170182	0.336668	0.469074	0.116078	0.511545	0.652151	0.894833	7.2195e-07	5.79509e-06	-2.22206	2.49687e-31	2.08493e-29		NA	miR319a
Lus10034119.g	Lus10034119	AT5G65200.1	ATPUB38,PUB38	plant U-box 38	95.4906	100.01	141.239	138.093	148.448	169.343	219.86	262.925	277.593	210.595	0.186533	0.476936	0.886297	-0.789431	0.00239787	0.00717504	-0.602897	0.0204719	0.0511043	0.607175	0.0109537	0.0331852	-0.022427	0.92604	0.965283	PF00514,PF04564	NA	miR319a
Lus10036018.g	Lus10036018	AT5G61980.1	AGD1	ARF-GAP domain 1	118.876	177.517	114.133	133.22	105.644	128.06	167.308	181.219	138.448	199.087	-0.080078	0.7981	0.978075	-0.495755	0.110557	0.196207	-0.575833	0.0657207	0.135564	-0.315541	0.229183	0.379854	0.055082	0.849659	0.9233	PF00169,PF00023,PF01412	NA	miR319a
Lus10037218.g	Lus10037218	AT3G01470.1	ATHB-1,ATHB1,HAT5,HB-1,HD-ZIP-1	homeobox 1	5.84636	8.75084	44.2264	61.7359	74.6791	81.7228	189.831	223.119	84.8779	41.4285	0.564631	0.179031	0.67104	-1.96509	1.91074e-06	1.04005e-05	-1.40046	0.000608098	0.00232436	3.11944	9.62129e-08	8.82569e-07	1.69021	7.83444e-05	0.000510909	PF02183,PF00046	NA	miR319a
Lus10037829.g	Lus10037829	AT1G04830.1		Ypt/Rab-GAP domain of gyp1p superfamily protein	173.442	205.02	258.225	256.691	319.663	279.711	263.832	288.065	277.593	306.111	0.21856	0.297346	0.784008	-0.100152	0.6366	0.744099	0.118408	0.576292	0.708775	0.547746	0.00408866	0.0142057	-0.0779407	0.704631	0.830624	PF00566	NA	miR319a
Lus10037933.g	Lus10037933	AT5G04420.1		Galactose oxidase/kelch repeat superfamily protein	229.957	301.279	189.032	188.457	161.198	190.406	285.282	232.547	265.07	252.024	-0.101701	0.675345	0.947731	-0.455766	0.0585156	0.115907	-0.557467	0.021754	0.0538062	-0.551862	0.00561332	0.0187339	0.000399345	0.998569	0.999389	PF07646	NA	miR319a
Lus10038512.g	Lus10038512	AT4G18390.1	TCP2	TEOSINTE BRANCHED 1, cycloidea and PCF transcription factor 2	290.369	350.034	348.105	248.568	324.217	280.553	293.862	290.16	235.849	204.841	0.0175517	0.941336	0.992294	0.0323992	0.892657	0.932416	0.0499509	0.835697	0.90326	-0.097298	0.62656	0.767436	0.402163	0.0796965	0.184936	PF03634	NA	miR319a
Lus10038666.g	Lus10038666	AT5G04420.1		Galactose oxidase/kelch repeat superfamily protein	323.499	463.795	393.044	437.837	446.253	509.714	407.546	356.153	603.886	612.222	0.203068	0.336868	0.810849	0.12135	0.570235	0.688387	0.324418	0.129076	0.233523	0.172422	0.36513	0.53199	-0.671162	0.00174484	0.00780394	PF07646	NA	miR319a
Lus10038739.g	Lus10038739	AT5G47780.1	GAUT4	galacturonosyltransferase 4	586.585	806.327	590.636	546.688	719.47	700.12	770.047	721.733	864.781	925.237	0.319475	0.0823842	0.496007	-0.391047	0.0339978	0.0730752	-0.0715722	0.697524	0.803211	-0.129581	0.476849	0.64032	-0.262368	0.204416	0.373625	PF01501	NA	miR319a
Lus10038993.g	Lus10038993	AT3G56640.1	SEC15A	exocyst complex component sec15A	247.496	268.776	345.251	341.172	341.52	332.789	305.659	331.013	354.818	354.444	-0.025881	0.887981	0.991407	0.108494	0.559251	0.679287	0.0826126	0.658389	0.772847	0.39336	0.00956016	0.0296093	-0.155637	0.3416	0.531394	PF04091	NA	miR319a
Lus10038999.g	Lus10038999	AT3G15180.1		ARM repeat superfamily protein	42.8733	40.0038	77.7529	71.4837	56.4647	58.1327	56.8419	48.1854	29.916	39.1269	-0.381432	0.32747	0.805969	0.507759	0.19978	0.314052	0.126328	0.753708	0.844191	0.678444	0.0543191	0.125082	0.621499	0.112201	0.239792	PF10508	NA	miR319a
Lus10040491.g	Lus10040491	AT4G08960.1		phosphotyrosyl phosphatase activator (PTPA) family protein	169.544	137.513	145.519	128.346	193.984	159.233	222.005	261.877	347.86	319.92	0.365058	0.141103	0.615166	-0.820313	0.000888958	0.00295815	-0.455255	0.0637481	0.132193	0.037256	0.873657	0.926458	-0.465922	0.0626302	0.153882	PF03095	NA	miR319a
Lus10040493.g	Lus10040493	AT3G57660.1	NRPA1	nuclear RNA polymerase A1	1032.86	793.826	981.541	953.657	795.97	926.753	704.625	614.887	806.341	745.714	-0.167586	0.356154	0.824738	0.552655	0.0025699	0.0076327	0.385069	0.0363215	0.0828493	0.00653386	0.967756	0.98036	-0.235286	0.206513	0.376478	PF05000,PF04983,PF04997,PF04998,PF00623	NA	miR319a
Lus10040695.g	Lus10040695	AT5G58870.1	ftsh9	FTSH protease 9	276.728	431.291	248.238	214.451	218.573	210.626	265.977	292.255	193.41	203.69	-0.109277	0.665749	0.946291	-0.270177	0.284369	0.412149	-0.379454	0.135191	0.242408	-0.676757	0.00131571	0.00526989	0.492952	0.0427566	0.113774	PF01434,PF06480,PF00004	NA	miR319a
Lus10041413.g	Lus10041413	AT3G52250.1		Duplicated homeodomain-like superfamily protein	1640.88	1693.91	1348.19	1392.31	1361.53	1294.93	1800.71	1725.25	1552.15	2013.89	-0.0449431	0.777135	0.974103	-0.363627	0.0218523	0.0500704	-0.408571	0.0101454	0.0279832	-0.305863	0.0218445	0.0593607	-0.0141715	0.925775	0.965191	PF00249	NA	miR319a
Lus10041794.g	Lus10041794	AT4G36380.1	ROT3	Cytochrome P450 superfamily protein	0	55.0053	0	0	0	0	23.5948	10.4751	13.9144	4.60317	0.202541	0.954687	0.994264	-6.9266	0.0341229	0.0732976	-6.72406	0.0397184	0.0892828	-7.53116	1.10349e-05	7.10315e-05	0.865476	0.592399	0.751064	PF00067	NA	miR319a
Lus10042541.g	Lus10042541	AT2G30620.2		winged-helix DNA-binding transcription factor family protein	1274.51	1173.86	792.508	854.555	819.649	837.448	387.169	446.239	1094.37	1158.85	0.0091162	0.952097	0.994028	0.982263	3.70611e-10	3.35979e-09	0.991379	2.85374e-10	3.02628e-09	-0.565908	2.4943e-06	1.81135e-05	-1.43366	7.39629e-24	4.0608e-22	PF00538	NA	miR319a
Lus10043119.g	Lus10043119	AT2G43330.1	ATINT1,INT1	inositol transporter 1	0	0	2.13999	8.12314	3.64288	8.42503	2.14498	3.14252	20.1759	29.9206	0.250794	0.83152	NA	0.943163	0.463578	0.594595	1.19396	0.352713	0.501216	4.27599	0.0105056	0.0320791	-3.23668	0.00455336	0.0178589		NA	miR319a
Lus10023066.g	Lus10023066	AT4G23940.1		FtsH extracellular protease family	1309.58	2041.45	778.242	745.705	792.327	852.613	627.406	599.175	613.626	637.539	0.110232	0.595273	0.925609	0.313298	0.134173	0.229525	0.42353	0.043043	0.0955165	-1.08388	1.65735e-09	1.98109e-08	-0.028188	0.893577	0.948981	PF01434,PF00004	NA	miR319a miR396a,c miR396b,e
Lus10032404.g	Lus10032404	AT4G23940.1		FtsH extracellular protease family	187.084	162.516	69.1929	73.9206	80.1434	79.1953	33.2472	42.9478	38.9604	44.8809	0.155491	0.639965	0.940624	0.90791	0.0111573	0.0278663	1.0634	0.00299547	0.00965156	-1.20578	1.95611e-06	1.44933e-05	-0.126533	0.711385	0.835637	PF01434,PF00004	NA	miR319a miR396a,c miR396b,e
Lus10025083.g	Lus10025083	AT2G16950.2	ATTRN1,TRN1	transportin 1	1757.81	1277.62	2357.55	2315.1	1543.67	1396.03	1125.04	1082.08	1395.62	1611.11	-0.668702	0.000151764	0.00995214	1.08212	1.10675e-09	9.43517e-09	0.413414	0.0204731	0.0511043	0.32814	0.169078	0.303365	-0.445607	0.105541	0.228862	PF03810,PF02985	NA	miR396a,c
Lus10023999.g	Lus10023999	AT2G16950.2	ATTRN1,TRN1	transportin 1	1681.8	1462.64	2871.86	2726.13	1856.05	1727.97	1750.3	1856.18	1823.48	2049.56	-0.6435	5.26512e-06	0.00077516	0.634355	7.54447e-06	3.72578e-05	-0.00914568	0.948813	0.970679	0.546993	0.0125218	0.0371551	-0.102539	0.683901	0.816891	PF03810,PF02985	NA	miR396a,c
Lus10006559.g	Lus10006559	AT3G04710.3		ankyrin repeat family protein	457.965	233.772	371.644	386.662	255.913	240.956	294.935	260.83	268.548	214.047	-0.609967	0.0367189	0.342605	0.448309	0.125376	0.217229	-0.161657	0.583957	0.714578	-0.131424	0.662465	0.792058	0.200944	0.562761	0.729246	PF00023,PF00515	NA	miR396a,c
Lus10017188.g	Lus10017188	AT2G38010.2		Neutral/alkaline non-lysosomal ceramidase	107.183	135.013	245.385	246.944	149.358	183.666	124.409	102.656	1503.45	1338.37	-0.562655	0.00906006	0.158965	1.11703	7.06772e-07	4.09796e-06	0.554375	0.0160158	0.0414243	0.760699	0.0028787	0.0104525	-3.64643	1.17097e-39	1.49843e-37	PF01247,PF04734	NA	miR396a,c
Lus10032344.g	Lus10032344	AT5G15550.1		Transducin/WD40 repeat-like superfamily protein	389.757	301.279	296.745	290.809	186.698	249.381	129.771	190.647	169.06	155.357	-0.429283	0.108914	0.558642	0.874273	0.00135055	0.00429756	0.44499	0.106241	0.20003	-0.427183	0.0935992	0.193089	-0.0193898	0.948657	0.975318	PF00400,PF08154	NA	miR396a,c
Lus10011253.g	Lus10011253	AT4G21520.1		Transducin/WD40 repeat-like superfamily protein	179.288	187.518	265.358	263.19	205.823	192.091	187.686	189.599	191.323	202.54	-0.41001	0.0547136	0.415667	0.486414	0.0245631	0.0552966	0.0764044	0.728353	0.825644	0.336567	0.119174	0.232541	-0.0603043	0.803121	0.894845	PF00400	NA	miR396a,c
Lus10027389.g	Lus10027389	AT5G66520.1		Tetratricopeptide repeat (TPR)-like superfamily protein	150.057	136.263	188.319	216.076	182.144	144.068	341.052	349.868	317.944	361.349	-0.310305	0.182406	0.675178	-0.773743	0.00067115	0.00229354	-1.08405	2.73185e-06	1.64175e-05	0.357268	0.105406	0.211872	0.0269792	0.906271	0.955687	PF01535	NA	miR396a,c
Lus10038375.g	Lus10038375	AT5G14050.1		Transducin/WD40 repeat-like superfamily protein	60.4124	52.505	118.413	84.4807	69.2148	95.2028	43.9721	50.2804	62.6149	50.6349	-0.303765	0.420402	0.86191	1.10757	0.00482947	0.0133448	0.803802	0.0429763	0.0954126	0.713026	0.0344936	0.0866816	-0.273568	0.474984	0.656055	PF00400	NA	miR396a,c
Lus10024727.g	Lus10024727	AT5G15550.1		Transducin/WD40 repeat-like superfamily protein	467.709	351.284	355.951	311.116	274.127	286.451	160.873	138.271	165.582	135.794	-0.251329	0.282924	0.771128	1.15784	1.83754e-06	1.00296e-05	0.906513	0.000209277	0.000888897	-0.408358	0.0470521	0.111747	-0.0182101	0.942056	0.972545	PF00400,PF08154	NA	miR396a,c
Lus10026961.g	Lus10026961	AT5G36930.2		Disease resistance protein (TIR-NBS-LRR class) family	270.881	232.522	347.391	387.474	322.395	313.411	211.28	231.499	179.496	261.23	-0.20857	0.375611	0.834906	0.730359	0.00232618	0.00699163	0.521789	0.0306021	0.0716215	0.450669	0.0319288	0.0814609	0.016998	0.943613	0.9731	PF01582,PF00931	NA	miR396a,c
Lus10035973.g	Lus10035973	AT1G55325.2	GCT	RNA polymerase II transcription mediators	502.787	453.794	578.51	623.045	586.504	469.274	501.925	499.661	556.577	660.555	-0.186936	0.320005	0.800453	0.262358	0.165625	0.271299	0.0754216	0.691877	0.798435	0.241672	0.151786	0.279983	-0.27849	0.142544	0.287316		NA	miR396a,c
Lus10016683.g	Lus10016683	AT1G55325.2	GCT	RNA polymerase II transcription mediators	286.472	275.026	337.405	284.31	273.216	300.773	376.444	422.146	382.646	399.325	-0.115853	0.559026	0.916523	-0.360285	0.067743	0.131177	-0.476138	0.016625	0.0427643	0.0939914	0.57649	0.730438	0.0316297	0.862308	0.930204	PF06333	NA	miR396a,c
Lus10003260.g	Lus10003260	AT3G04710.3		ankyrin repeat family protein	155.903	188.768	199.019	225.011	159.376	236.743	226.295	211.597	173.235	179.524	-0.0961859	0.71624	0.95807	-0.0469504	0.859607	0.910287	-0.143136	0.59197	0.721067	0.243511	0.281664	0.441612	0.312889	0.213402	0.385126	PF00023,PF00515	NA	miR396a,c
Lus10002689.g	Lus10002689	AT4G00830.1		RNA-binding (RRM/RBD/RNP motifs) family protein	584.636	496.298	435.844	445.148	408.003	448.211	378.589	322.633	467.524	413.135	-0.0407449	0.829306	0.984053	0.329383	0.0856925	0.159113	0.288638	0.133798	0.240373	-0.310282	0.0438124	0.105424	-0.332103	0.0613289	0.151352	PF00076	NA	miR396a,c
Lus10036236.g	Lus10036236	AT5G14050.1		Transducin/WD40 repeat-like superfamily protein	31.1806	32.5031	53.4997	50.3635	56.4647	46.3376	37.5371	37.7103	56.3534	54.0873	-0.0164905	0.967856	0.99561	0.465481	0.271274	0.39742	0.448991	0.291946	0.437118	0.694574	0.0521229	0.121211	-0.555544	0.135057	0.276066	PF00400	NA	miR396a,c
Lus10026851.g	Lus10026851	AT3G03330.1		NAD(P)-binding Rossmann-fold superfamily protein	691.819	711.318	562.103	496.324	527.307	568.689	550.187	548.894	686.677	731.904	0.0499143	0.756405	0.969523	-0.0536951	0.740258	0.823936	-0.0037808	0.981435	0.989088	-0.381955	0.0030206	0.0109088	-0.366664	0.0119639	0.040338	PF00106	NA	miR396a,c
Lus10034360.g	Lus10034360	AT3G02260.1	ASA1,BIG,CRM1,DOC1,LPR1,TIR3,UMB1	auxin transport protein (BIG)	3659.82	4139.15	4620.94	4977.86	4800.41	5157.8	4374.68	4389.06	6084.08	8319.08	0.0530992	0.750793	0.968056	0.131266	0.432945	0.565426	0.184365	0.270888	0.413813	0.325719	0.0250189	0.0664605	-0.716235	1.78124e-05	0.000134449	PF00569	NA	miR396a,c
Lus10038670.g	Lus10038670	AT3G10490.2	ANAC051,ANAC052,NAC052	NAC domain containing protein 52	249.445	198.769	303.878	265.627	265.931	325.206	329.254	420.051	365.253	315.317	0.0537708	0.819103	0.982648	-0.395427	0.0921859	0.169031	-0.341656	0.146764	0.258702	0.382314	0.060126	0.135663	0.136056	0.539154	0.711637	PF01094,PF00060,PF00497,PF02365	NA	miR396a,c
Lus10005046.g	Lus10005046	AT3G51800.3	ATEBP1,ATG2,EBP1	metallopeptidase M24 family protein	2128.08	2020.19	1409.54	1452.42	1468.99	1509.76	898.746	863.147	1130.55	1067.94	0.0578608	0.652358	0.943522	0.699829	8.99229e-08	5.94053e-07	0.75769	7.54782e-09	6.66103e-08	-0.505598	5.04339e-07	4.13123e-06	-0.320722	0.00704367	0.0258216	PF00557	NA	miR396a,c
Lus10004767.g	Lus10004767	AT1G64790.1	ILA	ILITYHIA	3710.49	4185.4	3849.84	3758.58	4059.99	3926.06	2602.93	2638.67	3429.9	3783.81	0.0698313	0.581126	0.922387	0.537611	2.41717e-05	0.000109491	0.607442	1.86118e-06	1.15188e-05	-0.0193062	0.853036	0.913756	-0.460076	0.000130445	0.000802595	PF12074,PF02985	NA	miR396a,c
Lus10043046.g	Lus10043046	AT5G49510.1	PFD3	prefoldin 3	239.701	215.021	206.865	260.753	272.306	224.948	188.758	221.024	137.057	171.468	0.0892007	0.722053	0.959097	0.189086	0.456891	0.588489	0.278287	0.274555	0.417781	0.0879844	0.676875	0.802185	0.418032	0.0851588	0.194648	PF02996	NA	miR396a,c
Lus10032065.g	Lus10032065	AT5G14250.1	COP13,CSN3,FUS11	Proteasome component (PCI) domain protein	243.598	343.783	246.098	320.864	299.627	306.671	216.643	268.162	235.849	253.174	0.0979646	0.693071	0.951966	0.224469	0.371717	0.505275	0.322433	0.200191	0.329562	-0.0125573	0.952625	0.971387	-0.0105147	0.965365	0.982539	PF01399	NA	miR396a,c
Lus10015531.g	Lus10015531	AT5G57360.1	ADO1,FKL2,LKP1,ZTL	Galactose oxidase/kelch repeat superfamily protein	467.709	536.302	338.831	391.535	362.467	418.724	566.274	576.13	587.884	629.484	0.0984784	0.592829	0.924254	-0.646267	0.000415101	0.00148308	-0.547789	0.00283377	0.00918072	-0.414836	0.00668729	0.0218282	-0.0903246	0.594744	0.752476	PF07646,PF00989,PF01344	NA	miR396a,c
Lus10003102.g	Lus10003102	AT1G64790.1	ILA	ILITYHIA	1284.25	1655.16	1416.67	1374.44	1487.21	1535.04	1041.39	1092.55	1415.1	1565.08	0.114763	0.472277	0.884387	0.38735	0.0161359	0.038546	0.502113	0.00183001	0.0062303	-0.0197585	0.886407	0.934171	-0.480918	0.00249542	0.010659	PF12074	NA	miR396a,c
Lus10027818.g	Lus10027818	AT3G51800.3	ATEBP1,ATG2,EBP1	metallopeptidase M24 family protein	1157.58	1263.87	863.128	840.745	853.346	991.626	595.231	597.08	709.635	699.682	0.115042	0.447091	0.874296	0.515154	0.000831323	0.00278567	0.630196	4.43431e-05	0.000215689	-0.450388	0.000361278	0.00167879	-0.241549	0.103426	0.2254	PF00557	NA	miR396a,c
Lus10007578.g	Lus10007578	AT4G38760.1		Protein of unknown function (DUF3414)	837.978	1046.35	970.841	1084.44	1103.79	1122.21	727.148	747.921	833.474	889.563	0.115459	0.474761	0.885871	0.47822	0.00346889	0.00994501	0.593679	0.000288634	0.00118885	0.178964	0.198043	0.341166	-0.223116	0.162494	0.316921		NA	miR396a,c
Lus10011809.g	Lus10011809	AT5G43310.2		COP1-interacting protein-related	2424.29	2724.01	1966.65	1993.42	2148.39	2153.44	1717.06	1704.3	1795.66	2230.24	0.11945	0.42273	0.862112	0.210939	0.158912	0.262702	0.33039	0.0274306	0.0653596	-0.318845	0.0136589	0.0399819	-0.233086	0.118351	0.249866		NA	miR396a,c
Lus10041298.g	Lus10041298	AT5G60550.1	ATSNAK1,GRIK2	geminivirus rep interacting kinase 2	155.903	122.512	164.779	199.829	214.93	183.666	215.57	225.214	221.935	262.381	0.129194	0.605747	0.929368	-0.275042	0.273464	0.399876	-0.145848	0.562123	0.696482	0.466262	0.0330765	0.0838415	-0.131338	0.571831	0.735785	PF00069	NA	miR396a,c
Lus10011145.g	Lus10011145	AT5G49510.1	PFD3	prefoldin 3	208.52	140.013	209.719	183.583	192.162	249.381	222.005	204.264	180.887	181.825	0.167054	0.530734	0.908351	-0.115321	0.667488	0.768469	0.051733	0.847281	0.911337	0.276257	0.233525	0.385151	0.232974	0.36694	0.556482	PF02996	NA	miR396a,c
Lus10000562.g	Lus10000562	AT5G61350.1		Protein kinase superfamily protein	0	0	0	1.62463	1.82144	0	0	0	112.707	101.27	0.195735	0.903602	0.991407	1.9831	0.300002	0.429379	2.17883	0.255184	0.39535	1.51922	0.378038	0.546044	-9.1007	1.54613e-08	2.00266e-07	PF00069	NA	miR396a,c
Lus10037414.g	Lus10037414	AT5G60550.1	ATSNAK1,GRIK2	geminivirus rep interacting kinase 2	126.671	155.015	191.885	246.944	243.162	269.601	287.427	277.59	340.903	334.881	0.226666	0.320188	0.800644	-0.366226	0.109426	0.194653	-0.13956	0.541604	0.678565	0.743354	0.000461916	0.00209231	-0.25869	0.242767	0.421174	PF00069	NA	miR396a,c
Lus10030262.g	Lus10030262	AT3G61740.2	ATX3,SDG14	SET domain protein 14	241.65	235.023	181.899	231.51	244.984	245.168	79.3642	77.5156	85.5737	87.4602	0.247137	0.307099	0.791558	1.39651	1.03489e-07	6.78343e-07	1.64364	3.66807e-10	3.82824e-09	-0.0782408	0.707577	0.824014	-0.140212	0.599343	0.755902	PF00628,PF00855,PF00856	NA	miR396a,c
Lus10019149.g	Lus10019149	AT1G13560.2	AAPT1,ATAAPT1	aminoalcoholphosphotransferase 1	376.116	582.556	478.644	473.579	572.843	566.162	565.202	602.317	585.797	674.364	0.258344	0.227219	0.724524	-0.294083	0.170592	0.277521	-0.0357388	0.867649	0.925481	0.11603	0.560033	0.715615	-0.108603	0.629234	0.777743	PF01066,PF01535	NA	miR396a,c
Lus10020003.g	Lus10020003	AT5G57360.1	ADO1,FKL2,LKP1,ZTL	Galactose oxidase/kelch repeat superfamily protein	214.367	205.02	162.639	152.715	170.305	219.893	323.892	386.531	370.819	466.071	0.307871	0.20473	0.702572	-1.17137	1.00551e-06	5.6993e-06	-0.863501	0.000298635	0.00122509	-0.248709	0.262706	0.419623	-0.23291	0.331152	0.520459	PF07646,PF01344	NA	miR396a,c
Lus10004455.g	Lus10004455	AT3G13960.1	AtGRF5,GRF5	growth-regulating factor 5	27.283	0	4.9933	1.62463	0	0	0	0	0.695721	0	-4.36396	0.118015	NA	4.08892	0.143019	0.241377	-0.275044	0.929397	0.961499	-3.01348	0.196705	0.339382	-1.11701	0.733149	0.850239	PF08879,PF08880	NA	miR396a,c miR396b,e
Lus10037273.g	Lus10037273	AT4G19230.1	CYP707A1	cytochrome P450, family 707, subfamily A, polypeptide 1	33.1294	5.00048	37.0931	0.812314	2.73216	1.68501	7.50742	24.0927	49.3962	62.1428	-3.11216	0.0169752	0.229344	0.267197	0.818446	0.882247	-2.84497	0.0304267	0.0712756	-0.815869	0.501034	0.663118	-1.81813	0.184422	0.346907	PF00067	NA	miR396a,c miR396b,e
Lus10035685.g	Lus10035685	AT4G19230.1	CYP707A1	cytochrome P450, family 707, subfamily A, polypeptide 1	15.5903	13.7513	23.5399	0	3.64288	0	13.9424	11.5226	16.0016	14.9603	-2.72027	0.0695902	0.460166	-0.106316	0.937289	0.959252	-2.82659	0.0604712	0.126577	-1.09407	0.418227	0.58639	-0.282736	0.853685	0.925351	PF00067	NA	miR396a,c miR396b,e
Lus10014380.g	Lus10014380	AT2G36400.1	AtGRF3,GRF3	growth-regulating factor 3	7.79515	0	8.55995	17.0586	0.910721	3.37001	3.21747	7.33256	1.39144	0	-2.56983	0.102315	NA	1.27697	0.395648	0.529284	-1.29287	0.424548	0.572619	1.03631	0.487839	0.650677	2.75097	0.152474	0.302291	PF08879,PF08880	NA	miR396a,c miR396b,e
Lus10021122.g	Lus10021122	AT2G38010.1		Neutral/alkaline non-lysosomal ceramidase	27.283	55.0053	109.139	128.346	38.2503	83.4078	43.9721	47.1379	708.244	807.856	-0.959754	0.00827371	0.150693	1.38116	0.00023924	0.000898414	0.421404	0.275959	0.419348	1.09826	0.0112444	0.0339281	-4.05619	3.30917e-18	1.17146e-16	PF04734	NA	miR396a,c miR396b,e
Lus10033475.g	Lus10033475	AT2G31840.1		Thioredoxin superfamily protein	274.779	265.025	69.1929	73.1083	59.1969	37.0701	90.0891	48.1854	36.1775	46.0317	-0.566469	0.149186	0.628249	0.0420751	0.913836	0.945323	-0.524394	0.188538	0.314925	-2.17544	2.11121e-10	2.85583e-09	0.760047	0.0714614	0.170128		NA	miR396a,c miR396b,e
Lus10006130.g	Lus10006130	AT1G09850.1	XBCP3	xylem bark cysteine peptidase 3	15.5903	11.2511	21.3999	21.9325	15.4823	15.165	40.7546	52.3754	129.404	50.6349	-0.499618	0.413328	0.859018	-1.10435	0.0571892	0.113715	-1.60397	0.0075176	0.0215542	0.492434	0.397666	0.566017	-0.962452	0.0745241	0.175509	PF00112,PF00396,PF08246	NA	miR396a,c miR396b,e
Lus10021898.g	Lus10021898	AT1G04210.1		Leucine-rich repeat protein kinase family protein	613.868	371.286	632.009	522.318	445.343	415.354	240.238	319.49	275.505	263.532	-0.423974	0.0991953	0.534679	1.04436	6.1611e-05	0.000259461	0.620386	0.0179286	0.0456584	0.0392922	0.876029	0.927603	0.0539053	0.854519	0.925919	PF00069	NA	miR396a,c miR396b,e
Lus10020689.g	Lus10020689	AT5G26910.1			658.69	538.802	487.204	439.462	363.378	410.299	479.403	444.144	358.992	420.039	-0.260346	0.180274	0.672884	0.00539064	0.977876	0.986518	-0.254955	0.193408	0.321099	-0.488756	0.00584971	0.0194072	0.248724	0.22347	0.397567		NA	miR396a,c miR396b,e
Lus10009369.g	Lus10009369	AT2G23380.1	CLF,ICU1,SDG1,SET1	SET domain-containing protein	418.989	503.798	514.31	485.764	401.628	441.471	339.979	373.96	217.065	266.984	-0.246263	0.211934	0.708397	0.486333	0.0148378	0.0358064	0.24007	0.232463	0.368775	-0.00556548	0.975278	0.985307	0.56728	0.00687482	0.0253268	PF00856	NA	miR396a,c miR396b,e
Lus10002545.g	Lus10002545	AT3G45140.1	ATLOX2,LOX2	lipoxygenase 2	169.544	220.021	216.139	160.026	158.465	162.603	254.18	223.119	124.534	131.19	-0.230089	0.383903	0.838984	-0.341661	0.192622	0.30527	-0.57175	0.030977	0.0723077	-0.167474	0.463791	0.629066	0.902129	0.000505202	0.00266644	PF01477,PF00305	NA	miR396a,c miR396b,e
Lus10013600.g	Lus10013600	AT3G11750.1	FOLB1	Dihydroneopterin aldolase	72.1051	78.7576	62.0596	52.8004	54.6433	43.8101	58.9869	58.6605	52.8748	39.1269	-0.225204	0.566022	0.917855	-0.0331852	0.932648	0.955829	-0.258389	0.51689	0.657131	-0.502485	0.111627	0.221181	0.338533	0.352398	0.54224	PF02152	NA	miR396a,c miR396b,e
Lus10026424.g	Lus10026424	AT1G06950.1	ATTIC110,TIC110	translocon at the inner envelope membrane of chloroplasts 110	855.518	1001.35	476.504	460.582	454.45	360.591	304.587	344.63	380.559	374.008	-0.202234	0.291534	0.779622	0.529449	0.00655064	0.0174895	0.327215	0.095242	0.183023	-1.08568	6.52896e-11	9.56737e-10	-0.21718	0.272034	0.455939		NA	miR396a,c miR396b,e
Lus10026353.g	Lus10026353	AT4G34560.1			0	2.50024	158.359	151.903	138.43	131.43	351.776	222.072	31.3074	47.1825	-0.201618	0.55324	0.914632	-0.886743	0.00826076	0.0214289	-1.08836	0.00128935	0.0045481	6.58453	5.24188e-10	6.70725e-09	2.89499	1.11216e-16	3.50007e-15		NA	miR396a,c miR396b,e
Lus10005873.g	Lus10005873	AT1G07380.1		Neutral/alkaline non-lysosomal ceramidase	845.774	1008.85	1362.46	1388.25	1105.62	1311.78	1055.33	1066.36	1442.23	1600.75	-0.186026	0.242812	0.735523	0.374538	0.0193632	0.0451076	0.188511	0.240819	0.378333	0.475557	0.00119915	0.00486507	-0.519402	0.00176837	0.00790166	PF04734	NA	miR396a,c miR396b,e
Lus10040997.g	Lus10040997	AT4G13650.1		Pentatricopeptide repeat (PPR) superfamily protein	44.8221	72.507	24.9665	33.3049	35.5181	16.0076	33.2472	45.0429	25.7417	25.3174	-0.179761	0.750488	0.967897	-0.428851	0.442782	0.575211	-0.608612	0.282321	0.426508	-1.11373	0.0131969	0.0388428	0.616424	0.241224	0.419453	PF01535	NA	miR396a,c miR396b,e
Lus10000435.g	Lus10000435	AT4G37020.1			103.286	151.265	117.699	111.287	110.197	93.5178	72.9293	90.0857	77.9207	85.1587	-0.169865	0.594654	0.925154	0.490193	0.133042	0.227997	0.320327	0.33084	0.478676	-0.24968	0.341352	0.507602	0.00393913	0.989787	0.994883		NA	miR396a,c miR396b,e
Lus10016789.g	Lus10016789	AT3G50780.1			362.474	246.274	553.543	487.389	520.022	416.196	308.877	345.678	264.374	321.071	-0.153721	0.514663	0.903599	0.669509	0.00507269	0.01394	0.515789	0.0314791	0.0732812	0.710609	0.000740869	0.00318215	0.165054	0.490683	0.669755		NA	miR396a,c miR396b,e
Lus10005556.g	Lus10005556	AT1G53470.1	MSL4	mechanosensitive channel of small conductance-like 4	1165.37	763.823	711.902	680.719	582.861	669.79	1497.19	1289.48	600.407	912.579	-0.152712	0.534605	0.909911	-1.00063	4.28531e-05	0.000185798	-1.15334	2.5569e-06	1.54379e-05	-0.540753	0.014056	0.0409571	0.884035	0.000453381	0.002428	PF00924	NA	miR396a,c miR396b,e
Lus10031485.g	Lus10031485	AT3G05590.1	RPL18	ribosomal protein L18	3663.72	2814.02	2762.72	2472.68	2334.18	2413.77	1016.72	946.948	1724	1262.42	-0.141066	0.456008	0.878967	1.41488	1.35514e-13	1.83558e-12	1.27381	2.82486e-11	3.41483e-10	-0.374712	0.0267592	0.070289	-0.606731	0.00212691	0.00927442	PF01472,PF00828	NA	miR396a,c miR396b,e
Lus10030196.g	Lus10030196	AT1G01090.1	PDH-E1 ALPHA	pyruvate dehydrogenase E1 alpha	611.919	848.832	714.042	657.162	616.558	636.09	535.172	434.716	530.139	415.436	-0.130604	0.543841	0.912294	0.499915	0.0212671	0.0489222	0.369311	0.0898632	0.174593	-0.159492	0.395752	0.564202	0.032758	0.880449	0.941422	PF00676	NA	miR396a,c miR396b,e
Lus10033980.g	Lus10033980	AT2G28290.1	CHR3,SYD	P-loop containing nucleoside triphosphate hydrolases superfamily protein	3106.37	3061.54	4197.23	3869.87	3738.51	3652.25	4481.93	4535.71	4072.05	5302.85	-0.126406	0.404021	0.852668	-0.160638	0.288919	0.417211	-0.287044	0.0583668	0.122969	0.325698	0.0153826	0.0442222	-0.0552414	0.719555	0.841268	PF00176,PF00271	NA	miR396a,c miR396b,e
Lus10043458.g	Lus10043458	AT4G27610.1			37.027	40.0038	37.0931	77.1699	59.1969	45.4951	66.4943	52.3754	50.0919	50.6349	-0.123095	0.792153	0.976639	-0.0609571	0.896441	0.934886	-0.184052	0.696617	0.802609	0.500167	0.220226	0.369377	0.238923	0.586054	0.746574		NA	miR396a,c miR396b,e
Lus10024606.g	Lus10024606	AT1G12230.1		Aldolase superfamily protein	380.013	325.031	586.356	567.808	557.361	509.714	208.063	252.45	306.117	260.079	-0.11352	0.560033	0.916923	1.32529	6.01213e-11	6.03476e-10	1.21177	2.54282e-09	2.38966e-08	0.661763	8.03973e-05	0.000433199	-0.302937	0.122191	0.256003	PF00923	NA	miR396a,c miR396b,e
Lus10019618.g	Lus10019618	AT4G27060.1	CN,SPR2,TOR1	ARM repeat superfamily protein	97.4394	97.5094	199.019	174.648	172.126	178.611	203.773	164.459	130.1	116.23	-0.0920095	0.717735	0.958244	0.0222719	0.930694	0.954466	-0.0697377	0.786882	0.868724	0.894867	7.22379e-05	0.000392571	0.574259	0.0152443	0.0492766		NA	miR396a,c miR396b,e
Lus10042567.g	Lus10042567	AT1G08610.1		Pentatricopeptide repeat (PPR) superfamily protein	64.31	73.7571	34.2398	33.3049	29.1431	34.5426	31.1022	33.5203	22.2631	19.5635	-0.0839209	0.85598	0.990198	0.0639095	0.891454	0.93171	-0.0200114	0.966309	0.979808	-1.07782	0.00193966	0.00741462	0.617613	0.157534	0.309821	PF01535	NA	miR396a,c miR396b,e
Lus10042001.g	Lus10042001	AT3G17970.1	atToc64-III,TOC64-III	translocon at the outer membrane of chloroplasts 64-III	95.4906	47.5046	149.086	150.278	107.465	180.296	179.106	134.081	244.198	241.666	-0.0555743	0.875211	0.991407	-0.064885	0.854928	0.907076	-0.120459	0.735325	0.831125	1.07196	0.000952155	0.00397483	-0.633949	0.062863	0.154328	PF01425	NA	miR396a,c miR396b,e
Lus10019206.g	Lus10019206	AT2G04030.1	AtHsp90.5,CR88,EMB1956,Hsp88.1,HSP90.5	Chaperone protein htpG family protein	4844.68	5846.81	1759.78	1979.61	1939.84	1712.81	2225.41	2143.2	1796.35	1829.76	-0.0338093	0.822279	0.983158	-0.224565	0.135768	0.231688	-0.258375	0.086622	0.169541	-1.53345	9.41322e-35	1.23071e-32	0.268903	0.0637983	0.156169	PF02518,PF00183	NA	miR396a,c miR396b,e
Lus10042231.g	Lus10042231	AT1G06950.1	ATTIC110,TIC110	translocon at the inner envelope membrane of chloroplasts 110	2751.69	3194.06	1286.85	1359.81	1282.3	1337.05	779.7	784.584	807.732	886.11	-0.0147346	0.918085	0.991407	0.758512	1.94406e-07	1.22782e-06	0.743778	3.54431e-07	2.46401e-06	-1.17668	4.84665e-25	3.09605e-23	-0.112754	0.408919	0.596118		NA	miR396a,c miR396b,e
Lus10019336.g	Lus10019336	AT2G23380.1	CLF,ICU1,SDG1,SET1	SET domain-containing protein	520.326	388.787	386.624	465.456	414.378	445.684	254.18	254.545	169.06	211.746	0.0142811	0.948819	0.993635	0.743447	0.00107832	0.00351997	0.757728	0.000888019	0.00325546	-0.0798996	0.666818	0.795095	0.425964	0.0545004	0.138183	PF00856	NA	miR396a,c miR396b,e
Lus10018004.g	Lus10018004	AT3G17970.1	atToc64-III,TOC64-III	translocon at the outer membrane of chloroplasts 64-III	107.183	102.51	159.786	140.53	172.126	133.115	180.178	163.411	242.807	255.476	0.021207	0.934136	0.991407	-0.193073	0.453322	0.585212	-0.171866	0.50668	0.648221	0.532656	0.0169799	0.0481064	-0.535065	0.0190753	0.0590039	PF01425,PF00515	NA	miR396a,c miR396b,e
Lus10001205.g	Lus10001205	AT1G07290.1	GONST2	golgi nucleotide sugar transporter 2	89.6442	125.012	155.506	119.41	132.965	146.595	148.004	108.941	80.0079	89.7618	0.0230756	0.941244	0.992294	0.0994231	0.753313	0.834157	0.122499	0.699675	0.804946	0.354238	0.18141	0.319574	0.602409	0.0437023	0.115874	PF03151	NA	miR396a,c miR396b,e
Lus10019033.g	Lus10019033	AT1G08520.1	ALB-1V,ALB1,CHLD,PDE166,V157	ALBINA 1	2710.76	3325.32	1167.01	1134.8	1229.47	1218.26	522.302	480.806	450.131	441.904	0.0885837	0.562413	0.917696	1.19849	2.86634e-14	4.14307e-13	1.28707	3.43126e-16	6.84338e-15	-1.34767	1.43282e-26	1.02217e-24	0.168598	0.280393	0.465111	PF00092,PF01078	NA	miR396a,c miR396b,e
Lus10001518.g	Lus10001518	AT4G24490.1	ATRGTA1,RGTA1	RAB geranylgeranyl transferase alpha subunit 1	362.474	307.53	360.944	354.981	359.735	404.401	333.544	365.58	330.467	319.92	0.0943546	0.619719	0.934421	0.0342269	0.858622	0.909645	0.128582	0.504359	0.646286	0.15055	0.34234	0.508421	0.103318	0.560396	0.727615	PF01239,PF00560	NA	miR396a,c miR396b,e
Lus10039684.g	Lus10039684	AT4G31480.1		Coatomer, beta subunit	1948.79	2215.21	2458.84	2486.49	2586.45	2706.12	2214.69	2124.35	4092.23	4748.17	0.0979616	0.47771	0.886954	0.188695	0.173276	0.28116	0.286657	0.0386932	0.0873756	0.296081	0.0124842	0.0370633	-1.02611	2.70168e-14	6.74641e-13	PF01602,PF07718	NA	miR396a,c miR396b,e
Lus10017354.g	Lus10017354	AT1G72680.1	ATCAD1,CAD1	cinnamyl-alcohol dehydrogenase	185.135	171.266	167.632	137.281	146.626	184.508	155.511	257.687	295.681	298.055	0.118703	0.684839	0.950226	-0.437821	0.13401	0.229363	-0.319118	0.2756	0.418974	-0.16124	0.521323	0.681715	-0.522299	0.0596747	0.148148	PF08240,PF00107	NA	miR396a,c miR396b,e
Lus10020465.g	Lus10020465	AT1G55750.1		BSD domain (BTF2-like transcription factors, Synapse-associated proteins and DOS2-like proteins)	251.394	347.533	350.958	315.99	377.038	352.166	354.994	382.341	315.162	324.524	0.128002	0.542387	0.912018	-0.144298	0.494617	0.622294	-0.0162953	0.938606	0.965355	0.208367	0.247449	0.402077	0.205825	0.30556	0.493006	PF03909	NA	miR396a,c miR396b,e
Lus10023641.g	Lus10023641	AT5G19540.1			284.523	448.793	158.359	155.152	199.448	148.28	267.05	303.777	207.325	193.333	0.148199	0.593976	0.924805	-0.864525	0.0017009	0.00528824	-0.716327	0.00940782	0.0261808	-1.15945	6.05879e-07	4.90794e-06	0.509156	0.0563755	0.141878		NA	miR396a,c miR396b,e
Lus10010391.g	Lus10010391	AT4G37390.1	AUR3,BRU6,GH3-2,GH3.2,YDK1	Auxin-responsive GH3 family protein	19.4879	21.252	224.699	207.14	187.609	294.876	52.552	76.4681	1.39144	4.60317	0.160513	0.651836	0.943345	1.74242	3.17555e-06	1.66746e-05	1.90293	3.64854e-07	2.53276e-06	3.48012	2.74586e-18	9.31017e-17	4.60543	1.43042e-11	2.75263e-10	PF03321	NA	miR396a,c miR396b,e
Lus10041998.g	Lus10041998	AT1G48635.1	PEX3,PEX3-2	peroxin 3	150.057	168.766	160.499	168.149	173.948	193.776	193.048	182.266	165.582	162.262	0.163004	0.487406	0.89164	-0.191839	0.417626	0.550437	-0.0288351	0.903143	0.947602	0.119235	0.547968	0.705208	0.194082	0.37211	0.561667	PF04882	NA	miR396a,c miR396b,e
Lus10021252.g	Lus10021252	AT5G62980.1	FOLB2	Dihydroneopterin aldolase	159.801	138.763	126.973	138.906	164.84	134.8	91.1616	82.7532	58.4406	44.8809	0.172254	0.554431	0.914859	0.612006	0.0430584	0.0892507	0.78426	0.00957353	0.0265781	-0.0741676	0.757434	0.856567	0.733034	0.0138749	0.0456259	PF02152	NA	miR396a,c miR396b,e
Lus10034127.g	Lus10034127	AT4G27610.1			103.286	51.2549	50.6464	65.7975	41.8932	90.1478	53.6245	56.5654	56.3534	70.1984	0.185176	0.702326	0.954065	0.0781508	0.873514	0.919999	0.263327	0.591792	0.720989	-0.294737	0.474304	0.638147	-0.194224	0.681113	0.81504		NA	miR396a,c miR396b,e
Lus10039832.g	Lus10039832	AT4G28310.1			194.879	141.264	139.812	179.521	172.126	193.776	51.4795	43.9953	66.0935	41.4285	0.197815	0.540799	0.91164	1.7412	6.69546e-07	3.89354e-06	1.93902	3.12325e-08	2.52293e-07	0.0361406	0.895231	0.939844	-0.195793	0.578675	0.741164		NA	miR396a,c miR396b,e
Lus10009683.g	Lus10009683	AT1G44900.1	ATMCM2,MCM2	minichromosome maintenance (MCM2/3/5) family protein	763.925	755.073	582.076	593.802	683.041	702.647	228.44	215.787	198.28	209.444	0.237046	0.136388	0.607846	1.40442	1.5885e-16	2.89339e-15	1.64146	5.0307e-22	1.68388e-20	-0.246608	0.0925585	0.1914	0.126245	0.496581	0.675061	PF00493	NA	miR396a,c miR396b,e
Lus10025600.g	Lus10025600	AT3G59660.1		C2 domain-containing protein / GRAM domain-containing protein	87.6954	97.5094	151.226	197.392	188.519	224.948	320.674	407.481	499.528	524.761	0.248742	0.309309	0.792623	-1.0647	1.06882e-05	5.1445e-05	-0.815957	0.000729011	0.00273001	1.03227	1.75056e-05	0.000108126	-0.491485	0.037071	0.101441	PF00168,PF02893	NA	miR396a,c miR396b,e
Lus10028953.g	Lus10028953	AT5G47460.1		Pentatricopeptide repeat (PPR) superfamily protein	37.027	45.0043	18.5466	21.1202	35.5181	12.6375	51.4795	26.1877	29.2203	27.619	0.275954	0.665524	0.946195	-0.969749	0.124204	0.215555	-0.693795	0.270163	0.412931	-0.914321	0.0795446	0.169722	0.447564	0.446149	0.629802	PF01535	NA	miR396a,c miR396b,e
Lus10000769.g	Lus10000769	AT5G15250.2	ATFTSH6,FTSH6	FTSH protease 6	87.6954	88.7585	62.0596	95.0408	82.8756	108.683	72.9293	75.4206	76.5293	49.4841	0.289851	0.445256	0.872659	0.0798772	0.836352	0.89434	0.369728	0.338036	0.48572	-0.0200459	0.951174	0.970652	0.219334	0.559539	0.727026		NA	miR396a,c miR396b,e
Lus10018002.g	Lus10018002	AT1G48635.2	PEX3,PEX3-2	peroxin 3	46.7709	43.7542	94.8728	124.284	109.287	163.446	156.583	165.506	96.7052	77.1031	0.318553	0.335031	0.809453	-0.557219	0.0919863	0.16872	-0.238667	0.469313	0.61438	1.44538	9.89259e-06	6.43066e-05	0.882165	0.00715029	0.0261628	PF04882	NA	miR396a,c miR396b,e
Lus10006773.g	Lus10006773	AT1G61900.1			253.342	496.298	222.559	254.254	298.716	307.513	476.185	509.089	490.483	578.849	0.347035	0.213668	0.709721	-1.04767	0.000161402	0.000627858	-0.70063	0.0114596	0.0311	-0.480049	0.0648267	0.144283	-0.11685	0.690637	0.821435		NA	miR396a,c miR396b,e
Lus10000334.g	Lus10000334	AT5G41990.1	ATWNK8,WNK8	with no lysine (K) kinase 8	210.469	266.276	304.591	321.676	417.11	395.134	377.516	295.397	473.786	472.976	0.375272	0.070863	0.463542	-0.103636	0.622024	0.731488	0.271636	0.194849	0.322937	0.58388	0.00589487	0.0195338	-0.492847	0.034773	0.0964801	PF00069	NA	miR396a,c miR396b,e
Lus10021255.g	Lus10021255	AT5G06470.1		Glutaredoxin family protein	35.0782	28.7528	67.7663	52.8004	103.822	64.0302	211.28	156.079	41.7433	36.8254	0.473459	0.225314	0.722165	-1.60517	2.93892e-05	0.000131232	-1.13171	0.00299186	0.00964202	1.18683	0.00252947	0.0093582	2.21887	2.7062e-08	3.36225e-07	PF00462	NA	miR396a,c miR396b,e
Lus10020048.g	Lus10020048	AT1G61900.3			144.21	206.27	129.826	155.964	193.984	205.571	337.834	348.82	302.639	380.912	0.48512	0.0563703	0.419897	-1.26611	4.82874e-07	2.86907e-06	-0.780988	0.00175286	0.00599255	-0.0463835	0.856347	0.915745	0.00952393	0.97276	0.985852		NA	miR396a,c miR396b,e
Lus10002140.g	Lus10002140	AT1G18270.2		ketose-bisphosphate aldolase class-II family protein	512.531	792.576	704.056	796.068	1066.45	1046.39	623.116	601.27	829.995	924.086	0.494368	0.0163042	0.225011	0.292762	0.159435	0.263318	0.78713	0.000149816	0.000656159	0.463568	0.0416058	0.10107	-0.518051	0.0468195	0.122398	PF03446	NA	miR396a,c miR396b,e
Lus10021177.g	Lus10021177	AT1G04430.1		S-adenosyl-L-methionine-dependent methyltransferases superfamily protein	2278.13	3241.56	2299.06	2475.12	3101	3718.81	3771.94	3362.5	5478.8	5968.01	0.514625	0.00546016	0.116388	-0.579597	0.0017633	0.005459	-0.0649724	0.725651	0.823756	0.0694956	0.746653	0.850479	-0.681999	0.0058286	0.0220151	PF03141	NA	miR396a,c miR396b,e
Lus10018597.g	Lus10018597	AT4G28310.1			148.108	106.26	75.6129	84.4807	155.733	74.1402	36.4646	33.5203	47.309	55.238	0.520645	0.207927	0.705462	1.19341	0.00681202	0.0181025	1.71406	9.37515e-05	0.00042813	-0.379461	0.308365	0.472108	-0.546175	0.235398	0.412816		NA	miR396a,c miR396b,e
Lus10007019.g	Lus10007019	AT1G62950.1		leucine-rich repeat transmembrane protein kinase family protein	56.5148	80.0077	64.9129	74.7329	113.84	90.1478	52.552	30.3777	48.0047	79.4047	0.546877	0.194061	0.689401	0.75213	0.0885312	0.163497	1.29901	0.00307594	0.00988119	0.316754	0.417372	0.585779	-0.606895	0.181799	0.343294	PF00560,PF08263	NA	miR396a,c miR396b,e
Lus10011815.g	Lus10011815	AT1G04430.1		S-adenosyl-L-methionine-dependent methyltransferases superfamily protein	2389.21	3429.08	2628.62	2858.53	4009.9	4501.49	4104.42	4368.11	6063.21	7383.49	0.633443	0.000714734	0.0302769	-0.626807	0.000819218	0.00274784	0.00663563	0.971711	0.983226	0.26561	0.261225	0.417853	-0.666249	0.0143185	0.0468504	PF03141	NA	miR396a,c miR396b,e
Lus10029071.g	Lus10029071	AT1G70710.1	ATGH9B1,CEL1,GH9B1	glycosyl hydrolase 9B1	169.544	207.52	661.256	705.089	1005.44	1144.12	397.893	449.381	435.521	423.492	0.654149	0.000172534	0.0108635	0.689032	0.000119699	0.000476895	1.34318	4.86058e-14	7.80433e-13	2.21429	1.7033e-18	5.852e-17	-0.0200701	0.942515	0.972683	PF00759	NA	miR396a,c miR396b,e
Lus10010049.g	Lus10010049	AT4G06744.1		Leucine-rich repeat (LRR) family protein	54.566	31.253	38.5198	45.4896	64.6612	69.0852	18.2323	26.1877	386.125	342.936	0.673536	0.0578497	0.424812	0.915535	0.0229522	0.0521699	1.58907	5.99155e-05	0.000284878	0.372643	0.314518	0.478737	-4.03627	2.76834e-22	1.34678e-20		NA	miR396a,c miR396b,e
Lus10036361.g	Lus10036361	AT1G55180.1	PLDALPHA4,PLDEPSILON	phospholipase D alpha 4	0	7.50072	3.56664	1.62463	6.37505	4.21251	0	1.04751	448.044	551.23	0.991304	0.201041	0.697939	2.32095	0.141915	0.239855	3.31225	0.031491	0.0733038	-0.195538	0.79552	0.879863	-9.88005	2.87755e-11	5.37388e-10	PF00614,PF12357	NA	miR396a,c miR396b,e
Lus10001336.g	Lus10001336	AT4G02600.1	ATMLO1,MLO1	Seven transmembrane MLO family protein	0	17.5017	9.27328	7.31083	31.8752	16.0076	26.8122	17.8076	21.5673	25.3174	1.52533	0.0882168	0.510501	-1.42498	0.113745	0.200795	0.100352	0.90802	0.949882	0.781741	0.387628	0.555945	-0.0692163	0.942225	0.972597	PF03094	NA	miR396a,c miR396b,e
Lus10038568.g	Lus10038568	AT5G54260.1	ATMRE11,MRE11	DNA repair and meiosis protein (Mre11)	218.264	307.53	268.212	260.753	214.019	233.373	165.163	182.266	414.65	201.389	-0.241519	0.455941	0.878967	0.60643	0.064019	0.124959	0.364911	0.267477	0.409906	-0.112355	0.697778	0.817134	-0.83332	0.0121307	0.0408167	PF04152,PF00149	NA	miR396a,c miR396b,e miR396d
Lus10017304.g	Lus10017304	AT4G10840.1		Tetratricopeptide repeat (TPR)-like superfamily protein	1212.15	1133.86	1786.18	1870.76	1986.28	1991.68	1876.86	1413.09	3578.09	3084.12	0.121462	0.469132	0.884184	0.152617	0.364849	0.498258	0.27408	0.103813	0.196305	0.70322	2.63823e-06	1.91132e-05	-1.01859	1.78072e-09	2.63676e-08	PF00515	NA	miR396a,c miR396b,e miR396d
Lus10003201.g	Lus10003201	AT4G10840.1		Tetratricopeptide repeat (TPR)-like superfamily protein	721.051	855.082	1207.67	1240.4	1612.89	1460.9	1535.8	1070.55	3084.83	2465	0.328331	0.103448	0.546545	-0.0903054	0.655248	0.758561	0.238026	0.238946	0.376184	0.806387	6.10391e-05	0.000337498	-1.09104	1.68678e-06	1.56748e-05	PF00515	NA	miR396a,c miR396b,e miR396d
Lus10027978.g	Lus10027978	AT1G14220.1		Ribonuclease T2 family protein	0	1.25012	23.5399	19.4955	32.786	22.7476	16.0873	36.6628	512.051	432.698	0.361191	0.417115	0.861063	-0.293059	0.51946	0.645312	0.0681314	0.879843	0.933215	4.99581	0.000381246	0.00176231	-4.16097	3.85939e-24	2.16225e-22	PF00445	NA	miR396a,c miR396b,e miR396d
Lus10000444.g	Lus10000444	AT5G37710.1		alpha/beta-Hydrolases superfamily protein	7.79515	8.75084	8.55995	6.49851	9.10721	11.795	23.5948	30.3777	14.6101	19.5635	0.470932	0.547327	0.914109	-1.83773	0.014592	0.0352764	-1.3668	0.0649186	0.134165	0.107224	0.876795	0.928189	0.67349	0.294075	0.479605	PF03893	NA	miR396a,c miR396b,e miR396d
Lus10000399.g	Lus10000399	AT5G05940.1	ATROPGEF5,ROPGEF5	ROP guanine nucleotide exchange factor 5	323.499	367.535	325.991	355.794	318.752	305.828	127.626	126.749	90.4437	146.151	-0.126226	0.611779	0.930789	1.42206	4.51952e-08	3.11299e-07	1.29584	6.97406e-07	4.6236e-06	-0.084313	0.687349	0.809662	0.125297	0.628873	0.777592	PF03759	NA	miR396a,c miR396d
Lus10009874.g	Lus10009874	AT5G05940.1	ATROPGEF5,ROPGEF5	ROP guanine nucleotide exchange factor 5	87.6954	65.0062	350.958	361.48	291.431	365.646	209.135	226.262	102.967	145	-0.116067	0.648254	0.942314	0.710239	0.00608076	0.0163641	0.594172	0.0222684	0.0548606	2.18715	1.464e-18	5.07656e-17	0.82631	0.00116673	0.0055185	PF03759	NA	miR396a,c miR396d
Lus10000114.g	Lus10000114	AT5G02130.1	NDP1	Tetratricopeptide repeat (TPR)-like superfamily protein	19.4879	0	2.85332	15.434	0	0	2.14498	0	6.95721	28.7698	-5.82256	0.00804903	NA	3.09529	0.111379	0.197291	-2.72727	0.256399	0.396637	-1.06495	0.569632	0.724185	-4.05818	0.0809992	0.187329		NA	miR396b,e
Lus10021899.g	Lus10021899	AT1G04210.1		Leucine-rich repeat protein kinase family protein	906.186	546.302	1030.76	930.912	685.773	659.68	377.516	343.583	406.997	417.738	-0.544202	0.0160775	0.223863	1.44406	3.30873e-10	3.02237e-09	0.899854	9.80155e-05	0.000445665	0.191962	0.437169	0.604052	-0.193529	0.501803	0.679989	PF00560,PF12481,PF12504	NA	miR396b,e
Lus10027535.g	Lus10027535	AT4G21190.1	emb1417	Pentatricopeptide repeat (PPR) superfamily protein	153.954	243.773	133.393	106.413	78.322	93.5178	113.684	105.798	76.5293	85.1587	-0.481208	0.139802	0.613414	0.129237	0.690935	0.786634	-0.351972	0.287828	0.432708	-0.957116	0.00109183	0.00447945	0.444504	0.199137	0.3667	PF01535	NA	miR396b,e
Lus10041180.g	Lus10041180	AT1G04210.1		Leucine-rich repeat protein kinase family protein	1872.78	1321.38	2107.17	1929.25	1462.62	1451.63	763.612	826.484	708.94	882.658	-0.470047	0.0146607	0.212714	1.344	4.91503e-12	5.65279e-11	0.873955	7.52479e-06	4.19367e-05	0.123888	0.560309	0.71569	0.000206714	0.999333	0.999729	PF00069,PF00560	NA	miR396b,e
Lus10010909.g	Lus10010909	AT5G66520.1		Tetratricopeptide repeat (TPR)-like superfamily protein	218.264	263.775	96.2994	68.2344	65.5719	61.5027	76.1467	81.7056	77.9207	78.2539	-0.376309	0.241234	0.735523	0.0627735	0.844725	0.900004	-0.313535	0.338853	0.486583	-1.72481	5.88526e-11	8.66947e-10	0.0157634	0.960592	0.980623	PF01535	NA	miR396b,e
Lus10001723.g	Lus10001723	AT5G48385.1		FRIGIDA-like protein	21.4367	6.2506	9.98661	4.06157	2.73216	8.42503	5.36245	13.6176	11.1315	17.2619	-0.332694	0.758779	0.969985	-0.427741	0.68704	0.783251	-0.760435	0.48345	0.627055	-1.08015	0.213996	0.36133	-0.567532	0.557995	0.725786	PF07899	NA	miR396b,e
Lus10001321.g	Lus10001321	AT5G57655.2		xylose isomerase family protein	1757.81	1438.89	917.341	721.335	689.416	619.239	416.126	434.716	553.794	535.119	-0.325333	0.0780031	0.484485	0.94616	4.71167e-07	2.80497e-06	0.620827	0.00101721	0.00367614	-1.11483	6.44298e-10	8.15407e-09	-0.356364	0.0951179	0.21139	PF01261	NA	miR396b,e
Lus10014274.g	Lus10014274	AT3G51070.1		S-adenosyl-L-methionine-dependent methyltransferases superfamily protein	44.8221	32.5031	13.5533	15.434	18.2144	7.58252	11.7974	10.4751	16.6973	13.8095	-0.173168	0.807586	0.980228	0.379141	0.603755	0.717208	0.205973	0.781194	0.864608	-1.48802	0.00563622	0.0187991	-0.464475	0.487231	0.666649	PF03141	NA	miR396b,e
Lus10010456.g	Lus10010456	AT2G14680.1	MEE13	myosin heavy chain-related	255.291	197.519	256.798	204.703	264.109	151.65	200.555	199.027	167.669	172.619	-0.152885	0.609076	0.929861	0.208673	0.487913	0.616341	0.0557878	0.853646	0.91566	-0.0391748	0.879936	0.930327	0.232389	0.434568	0.619225		NA	miR396b,e
Lus10042967.g	Lus10042967	AT3G18524.1	ATMSH2,MSH2	MUTS homolog 2	122.774	98.7595	138.386	125.096	118.394	128.903	70.7843	79.6106	65.3978	94.365	-0.0916997	0.768433	0.973022	0.809285	0.0122129	0.0301607	0.717585	0.0272652	0.0650579	0.217222	0.401224	0.569442	-0.069178	0.8192	0.904547	PF01624,PF00488,PF05192,PF05188,PF05190	NA	miR396b,e
Lus10035815.g	Lus10035815	AT4G30700.1		Pentatricopeptide repeat (PPR) superfamily protein	89.6442	88.7585	111.993	103.164	102.911	99.4153	94.379	104.751	125.925	116.23	-0.0896133	0.754348	0.969282	0.112158	0.698901	0.792713	0.0225451	0.938622	0.965355	0.228448	0.339993	0.506231	-0.285543	0.264549	0.447519	PF01535	NA	miR396b,e
Lus10009578.g	Lus10009578	AT3G49010.1	ATBBC1,BBC1,RSU2	breast basic conserved 1	2856.92	2682.76	2040.83	1944.68	1807.78	1994.2	1043.53	863.147	1856.88	1332.62	-0.0679886	0.711775	0.956657	1.06386	1.03791e-08	7.81361e-08	0.995874	8.68579e-08	6.59351e-07	-0.508165	0.00144365	0.00571759	-0.744438	6.26274e-05	0.000417859	PF01294	NA	miR396b,e
Lus10043154.g	Lus10043154	AT3G13224.2		RNA-binding (RRM/RBD/RNP motifs) family protein	268.933	186.268	290.325	257.504	249.538	274.656	168.381	148.746	155.841	143.849	-0.0638602	0.795404	0.977255	0.789419	0.00182554	0.00563248	0.725559	0.0043428	0.0133832	0.250803	0.223726	0.373443	0.0781804	0.745625	0.858591	PF00076	NA	miR396b,e
Lus10020398.g	Lus10020398	AT3G49010.1	ATBBC1,BBC1,RSU2	breast basic conserved 1	3209.65	3056.54	2255.55	2215.18	2301.39	2104.57	877.296	794.011	1417.88	1063.33	-0.0211504	0.897885	0.991407	1.41963	2.37667e-17	4.62748e-16	1.39848	7.5101e-17	1.59838e-15	-0.497257	0.000348971	0.00162745	-0.573125	0.000476183	0.00253402	PF01294	NA	miR396b,e
Lus10007978.g	Lus10007978	AT5G08110.1		nucleic acid binding;ATP-dependent helicases;ATP binding;helicases;ATP-dependent helicases	569.046	536.302	644.849	696.966	667.558	656.31	500.852	510.137	464.742	560.436	-0.0191644	0.908954	0.991407	0.408087	0.0163501	0.0389839	0.388923	0.022574	0.0554993	0.271988	0.0482382	0.113952	-0.0149127	0.924091	0.964504	PF00271,PF09369,PF00270	NA	miR396b,e
Lus10031332.g	Lus10031332	AT3G17850.1		Protein kinase superfamily protein	245.547	283.777	323.138	316.803	345.163	301.616	322.819	336.25	425.781	441.904	0.0146313	0.939053	0.99159	-0.0424267	0.825763	0.887422	-0.0277954	0.885847	0.936888	0.273236	0.0851626	0.179149	-0.395621	0.0205233	0.0627626	PF00069	NA	miR396b,e
Lus10017041.g	Lus10017041	AT2G36240.1		pentatricopeptide (PPR) repeat-containing protein	66.2588	38.7537	49.933	42.2403	57.3754	37.0701	65.4218	57.613	39.6561	46.0317	0.0315431	0.94439	0.993094	-0.415126	0.356955	0.489906	-0.383583	0.397149	0.546163	-0.143717	0.699716	0.818466	0.528477	0.200792	0.368578	PF01535	NA	miR396b,e
Lus10006083.g	Lus10006083	AT4G19890.1		Pentatricopeptide repeat (PPR-like) superfamily protein	79.9003	72.507	100.579	116.161	97.4471	128.06	129.771	137.224	123.838	133.492	0.0597535	0.839524	0.985486	-0.302076	0.30647	0.436039	-0.242323	0.41402	0.562677	0.543551	0.0340088	0.0857453	0.0562041	0.831206	0.911986	PF01535	NA	miR396b,e
Lus10004131.g	Lus10004131	AT5G48385.1		FRIGIDA-like protein	175.391	143.764	166.206	173.023	192.162	163.446	70.7843	64.9455	89.748	98.9682	0.0676231	0.79876	0.978133	1.32152	3.66073e-06	1.90792e-05	1.38915	1.21491e-06	7.75319e-06	0.131383	0.542316	0.700268	-0.470345	0.0779795	0.181942	PF07899	NA	miR396b,e
Lus10003964.g	Lus10003964	AT5G02130.1	NDP1	Tetratricopeptide repeat (TPR)-like superfamily protein	87.6954	137.513	79.1795	96.6654	98.3579	88.4628	137.279	145.604	102.967	89.7618	0.0884085	0.785646	0.975319	-0.687578	0.0327475	0.0707179	-0.59917	0.0637291	0.132192	-0.335079	0.208172	0.353987	0.548293	0.0625508	0.153753		NA	miR396b,e
Lus10029734.g	Lus10029734	AT3G25140.1	GAUT8,QUA1	Nucleotide-diphospho-sugar transferases superfamily protein	300.113	240.023	257.512	261.565	283.234	310.884	252.035	254.545	135.666	189.881	0.195166	0.41002	0.856938	0.0350676	0.883633	0.926692	0.230233	0.33663	0.484435	0.0500775	0.807766	0.88658	0.65011	0.00623562	0.0233327	PF01501,PF00515	NA	miR396b,e
Lus10021362.g	Lus10021362	AT2G36240.1		pentatricopeptide (PPR) repeat-containing protein	54.566	73.7571	72.7596	52.8004	51.0004	93.5178	90.0891	76.4681	60.5277	59.8412	0.203108	0.626342	0.936756	-0.405274	0.332193	0.464205	-0.202166	0.628563	0.750284	0.0615835	0.863037	0.920308	0.46791	0.237237	0.415131	PF01535	NA	miR396b,e
Lus10040109.g	Lus10040109	AT4G18020.1	APRR2,PRR2	CheY-like two-component responsive regulator family protein	263.086	352.534	1022.2	1252.59	1317.81	1346.32	555.549	600.222	921.134	1050.67	0.228348	0.214841	0.710843	0.976417	1.88286e-07	1.19163e-06	1.20476	1.27343e-10	1.41658e-09	1.99333	6.99419e-28	5.58223e-26	-0.769421	0.000109557	0.000687204	PF00072,PF00249	NA	miR396b,e
Lus10041542.g	Lus10041542	AT5G14080.1		Tetratricopeptide repeat (TPR)-like superfamily protein	56.5148	46.2544	25.6798	30.0556	40.9824	26.1176	30.0297	41.9003	29.916	40.2777	0.266691	0.599027	0.926207	-0.370275	0.468322	0.59892	-0.103584	0.838847	0.905799	-0.738576	0.0691019	0.151884	0.0496544	0.915027	0.959929	PF01535	NA	miR396b,e
Lus10043468.g	Lus10043468	AT5G13690.1	CYL1,NAGLU	alpha-N-acetylglucosaminidase family / NAGLU family	130.569	131.263	111.993	82.0437	102.001	140.698	77.2192	93.2282	100.88	96.6666	0.321877	0.315987	0.797282	0.18891	0.566249	0.685002	0.510787	0.119803	0.220258	-0.262058	0.345698	0.511801	-0.213942	0.506172	0.683961	PF05089	NA	miR396b,e
Lus10030938.g	Lus10030938	AT4G18020.1	APRR2,PRR2	CheY-like two-component responsive regulator family protein	452.119	473.796	1114.93	1282.64	1554.6	1463.43	496.562	499.661	276.201	372.857	0.332236	0.0629958	0.439843	1.26676	4.62387e-12	5.33802e-11	1.59899	2.36777e-18	5.7828e-17	1.54664	1.45314e-16	4.11002e-15	0.624772	0.00385167	0.0154669	PF00072,PF00249	NA	miR396b,e
Lus10022396.g	Lus10022396	AT5G53020.1		Ribonuclease P protein subunit P38-related	272.83	440.042	289.612	322.489	450.807	337.844	483.693	460.904	368.036	403.928	0.365437	0.145988	0.623838	-0.62631	0.0127283	0.0312888	-0.260873	0.298349	0.444016	-0.035518	0.882468	0.93192	0.292248	0.282659	0.467738		NA	miR396b,e
Lus10029357.g	Lus10029357	AT3G28410.1		F-box/RNI-like superfamily protein	62.3612	71.2568	79.1795	64.9851	96.5364	104.47	110.466	125.701	93.9223	96.6666	0.477931	0.128388	0.593507	-0.710292	0.0240294	0.0542588	-0.232361	0.455985	0.60171	0.359053	0.232806	0.384323	0.310564	0.328501	0.517785	PF00646	NA	miR396b,e
Lus10002312.g	Lus10002312	AT1G15980.1	NDF1,NDH48	NDH-dependent cyclic electron flow 1	904.237	1621.41	67.7663	90.1669	199.448	149.965	314.239	205.312	53.5705	50.6349	1.14717	0.000527835	0.0242031	-1.72	1.78563e-07	1.13287e-06	-0.572829	0.0752912	0.151593	-3.3199	9.72476e-18	3.10906e-16	2.31608	6.24695e-07	6.30194e-06		NA	miR396b,e
Lus10035842.g	Lus10035842	AT4G04940.1		transducin family protein / WD-40 repeat family protein	218.264	198.769	202.585	185.208	193.984	197.988	171.598	197.979	184.366	182.976	0.014889	0.947591	0.993635	0.0698214	0.760842	0.839783	0.0847104	0.713381	0.81469	-0.0916875	0.614737	0.759236	0.00875004	0.965921	0.982721	PF00400,PF04192	NA	miR396b,e miR396d
Lus10035865.g	Lus10035865	AT1G79860.1	ATROPGEF12,MEE64,ROPGEF12	RHO guanyl-nucleotide exchange factor 12	27.283	5.00048	6.41996	8.93546	4.5536	0	3.21747	1.04751	2.08716	4.60317	-1.77076	0.225411	NA	1.84977	0.217138	0.335162	0.0790166	0.960525	0.975937	-1.66753	0.162828	0.295356	-0.61729	0.693829	0.823604	PF03759	NA	miR396d
Lus10017543.g	Lus10017543	AT5G41620.1			19.4879	18.7518	74.1862	66.6098	41.8932	32.8576	109.394	134.081	178.105	182.976	-0.916855	0.00960115	0.164983	-0.789445	0.0172749	0.0408773	-1.7063	1.15788e-06	7.42448e-06	1.50374	0.000830185	0.00352611	-0.568031	0.156098	0.307677		NA	miR396d
Lus10008590.g	Lus10008590	AT5G58350.1	WNK4,ZIK2	with no lysine (K) kinase 4	13.6415	31.253	76.3262	103.976	81.0542	40.4401	70.7843	70.1831	488.396	581.15	-0.571473	0.130391	0.597186	0.353218	0.350853	0.483842	-0.218255	0.57254	0.705446	1.68944	8.08659e-05	0.000435584	-2.92283	3.97393e-13	8.98836e-12	PF00069	NA	miR396d
Lus10007297.g	Lus10007297	AT5G45760.1		Transducin/WD40 repeat-like superfamily protein	38.9757	40.0038	46.3664	44.6773	31.8752	32.0151	49.3345	61.803	37.5689	43.7301	-0.511263	0.241778	0.735523	-0.287788	0.50002	0.627097	-0.799051	0.0690737	0.141396	-0.0247451	0.948612	0.969826	0.45885	0.265876	0.449088	PF00400	NA	miR396d
Lus10004555.g	Lus10004555	AT5G46580.1		pentatricopeptide (PPR) repeat-containing protein	723	656.313	410.164	290.809	259.555	256.121	364.646	298.54	297.769	294.603	-0.44442	0.0471465	0.385714	0.0816411	0.714802	0.80428	-0.362778	0.108849	0.203924	-1.17791	1.12342e-07	1.01939e-06	0.162561	0.53059	0.704945	PF01535	NA	miR396d
Lus10040347.g	Lus10040347	AT3G55040.1	GSTL2	glutathione transferase lambda 2	892.544	1125.11	219.705	220.949	182.144	147.438	257.397	240.927	130.796	164.563	-0.42018	0.0662712	0.449501	-0.177378	0.433231	0.56569	-0.597558	0.00955545	0.0265345	-2.38973	6.21952e-29	5.37229e-27	0.762261	0.00319996	0.0132191	PF00043	NA	miR396d
Lus10036353.g	Lus10036353	AT4G00460.2	ATROPGEF3,ROPGEF3	RHO guanyl-nucleotide exchange factor 3	0	0	45.6531	25.9941	25.5002	28.6451	6.43493	14.6651	4.87005	5.75396	-0.405726	0.591303	0.924189	1.76378	0.027678	0.0612865	1.35805	0.0929062	0.179344	6.77869	1.19979e-05	7.65409e-05	1.00629	0.224288	0.39882	PF03759	NA	miR396d
Lus10021571.g	Lus10021571	AT4G29830.1	VIP3	Transducin/WD40 repeat-like superfamily protein	387.809	277.527	316.718	337.11	246.805	248.538	104.031	125.701	136.361	118.532	-0.400211	0.0980511	0.532045	1.50828	2.82095e-09	2.28436e-08	1.10807	1.53768e-05	8.10847e-05	-0.203262	0.379807	0.547862	-0.154357	0.584798	0.745812	PF00400	NA	miR396d
Lus10019465.g	Lus10019465	AT4G24730.2		Calcineurin-like metallo-phosphoesterase superfamily protein	270.881	217.521	219.705	211.202	170.305	161.761	120.119	109.988	105.054	108.175	-0.376413	0.119711	0.578224	0.90552	0.000296073	0.00109039	0.529108	0.0371134	0.084415	-0.347551	0.118026	0.230864	0.111016	0.679847	0.814385	PF00149	NA	miR396d
Lus10018112.g	Lus10018112	AT4G18593.1		dual specificity protein phosphatase-related	66.2588	65.0062	153.366	135.656	100.179	123.848	165.163	193.789	331.859	321.071	-0.367103	0.158558	0.643532	-0.311896	0.224034	0.343256	-0.679	0.00945217	0.0262912	0.971565	0.000250089	0.00120373	-0.863449	0.000735511	0.00370765	PF00782	NA	miR396d
Lus10036522.g	Lus10036522	AT2G39190.2	ATATH8	Protein kinase superfamily protein	268.933	361.285	231.832	220.949	187.609	165.973	169.453	180.171	96.7052	142.698	-0.357475	0.183615	0.676378	0.373145	0.168484	0.274859	0.0156698	0.954395	0.972784	-0.649216	0.00754492	0.0241882	0.559499	0.0524935	0.134106	PF03109	NA	miR396d
Lus10032688.g	Lus10032688	AT2G15690.1		Tetratricopeptide repeat (TPR)-like superfamily protein	352.73	318.781	91.3061	114.536	75.5898	85.0928	127.626	125.701	86.2694	101.27	-0.354195	0.203784	0.701484	-0.301637	0.270854	0.396994	-0.655832	0.0193743	0.0487893	-1.86913	3.16874e-16	8.58652e-15	0.441341	0.109223	0.23488	PF01535	NA	miR396d
Lus10003648.g	Lus10003648	AT3G01660.1		S-adenosyl-L-methionine-dependent methyltransferases superfamily protein	25.3342	63.7561	22.1132	18.6832	14.5715	17.6926	36.4646	12.5701	18.7845	14.9603	-0.338592	0.636318	0.939352	-0.262655	0.710661	0.801183	-0.601247	0.403919	0.553007	-1.3051	0.0236432	0.0634035	0.527969	0.43861	0.622958		NA	miR396d
Lus10011341.g	Lus10011341	AT1G09220.1		Pentatricopeptide repeat (PPR) superfamily protein	128.62	96.2592	97.0127	127.533	109.287	69.0852	70.7843	112.083	61.2234	47.1825	-0.332586	0.392964	0.844771	0.294413	0.452229	0.584299	-0.0381731	0.923144	0.958156	-0.150231	0.658181	0.789672	0.745087	0.0607448	0.150283	PF01535	NA	miR396d
Lus10006995.g	Lus10006995	AT4G22758.1			5.84636	6.2506	27.8198	11.3724	14.5715	16.8501	13.9424	30.3777	95.3138	78.2539	-0.325381	0.620607	0.934523	-0.171221	0.792549	0.862885	-0.496602	0.454869	0.600806	1.54688	0.0296243	0.0765634	-1.97033	0.000857537	0.00423769		NA	miR396d
Lus10042223.g	Lus10042223	AT5G58350.1	WNK4,ZIK2	with no lysine (K) kinase 4	56.5148	78.7576	146.946	215.263	160.287	131.43	57.9144	79.6106	898.871	1023.05	-0.311061	0.260901	0.752592	1.39417	2.08422e-06	1.12681e-05	1.08311	0.000265209	0.00110277	1.25227	9.24325e-06	6.04717e-05	-3.80333	1.48457e-37	1.74993e-35	PF00069	NA	miR396d
Lus10031902.g	Lus10031902	AT1G73450.1		Protein kinase superfamily protein	518.377	353.784	452.964	478.453	399.807	353.851	333.544	355.105	377.081	435	-0.305673	0.164139	0.651961	0.435406	0.0493097	0.100272	0.129734	0.560885	0.695448	-0.0414021	0.841019	0.906423	-0.23561	0.319123	0.508281	PF00069	NA	miR396d
Lus10000386.g	Lus10000386	AT4G22758.1			0	1.25012	15.6932	8.93546	10.0179	10.11	41.8271	35.6153	87.6608	88.611	-0.299747	0.636766	0.939352	-1.64381	0.00486696	0.0134395	-1.94356	0.00134412	0.00472296	3.87442	0.00680109	0.0221202	-1.18672	0.013529	0.0447298		NA	miR396d
Lus10027107.g	Lus10027107	AT2G31800.1		Integrin-linked protein kinase family	220.213	248.774	246.812	189.269	202.18	158.391	211.28	215.787	271.331	292.301	-0.276957	0.259536	0.751621	0.0316278	0.897637	0.935488	-0.245329	0.323986	0.471397	-0.237919	0.276694	0.435548	-0.398716	0.104011	0.22641	PF00023,PF07714	NA	miR396d
Lus10025101.g	Lus10025101	AT4G38430.1	ATROPGEF1,ROPGEF1	rho guanyl-nucleotide exchange factor 1	713.256	526.301	905.928	761.139	706.719	713.6	860.136	786.679	574.665	655.952	-0.231498	0.229855	0.726899	0.0181071	0.92523	0.95069	-0.213391	0.270859	0.413806	0.323063	0.0717164	0.156365	0.422008	0.0382893	0.103976	PF03759	NA	miR396d
Lus10023983.g	Lus10023983	AT4G38430.1	ATROPGEF1,ROPGEF1	rho guanyl-nucleotide exchange factor 1	660.639	583.806	807.488	727.834	682.13	631.035	678.886	709.163	653.978	750.317	-0.226082	0.172378	0.663743	0.145812	0.380534	0.514348	-0.0802707	0.631462	0.752514	0.198593	0.199753	0.34318	-0.0145465	0.933717	0.968968	PF03759	NA	miR396d
Lus10020495.g	Lus10020495	AT3G18240.1		Ribosomal protein S24/S35, mitochondrial	77.9515	72.507	37.0931	32.4926	34.6074	25.2751	15.0148	16.7601	18.0887	14.9603	-0.220024	0.653478	0.943758	1.13171	0.0321808	0.0697138	0.91169	0.0887009	0.172785	-1.21215	0.00109099	0.00447653	-0.0715328	0.888917	0.946292		NA	miR396d
Lus10042089.g	Lus10042089	AT3G48210.1			231.906	188.768	139.099	180.334	156.644	121.32	57.9144	49.2329	38.2646	40.2777	-0.200285	0.509449	0.900432	1.57506	1.34413e-06	7.49227e-06	1.37477	2.82393e-05	0.000141643	-0.488333	0.0509111	0.119011	0.451326	0.180609	0.341793	PF08234	NA	miR396d
Lus10027104.g	Lus10027104	AT3G59670.1			72.1051	107.51	141.239	140.53	123.858	124.69	95.4515	52.3754	60.5277	70.1984	-0.180988	0.610172	0.930117	0.931663	0.0108114	0.0271221	0.750675	0.0412889	0.092233	0.545862	0.0759006	0.163682	0.182318	0.609213	0.763238		NA	miR396d
Lus10041582.g	Lus10041582	AT3G01750.1		Ankyrin repeat family protein	185.135	218.771	850.288	799.317	857.899	641.987	1108.95	854.767	109.228	136.944	-0.137789	0.530464	0.908351	-0.25125	0.252233	0.376367	-0.38904	0.0770306	0.154392	1.95622	4.03086e-21	1.79155e-19	3.00601	8.28401e-38	9.94293e-36	PF00023	NA	miR396d
Lus10003571.g	Lus10003571	AT3G14470.1		NB-ARC domain-containing disease resistance protein	11.6927	3.75036	39.9464	69.0467	64.6612	34.5426	31.1022	27.2352	292.203	424.642	-0.135138	0.763723	0.97167	0.898407	0.0562796	0.112112	0.763269	0.107859	0.202477	2.8767	1.34234e-06	1.02742e-05	-3.61738	5.36022e-16	1.58669e-14	PF00931	NA	miR396d
Lus10022271.g	Lus10022271	AT5G40480.1	EMB3012	embryo defective 3012	2506.14	2300.22	2422.47	2489.74	2251.3	2230.95	1762.1	1746.2	1817.22	2142.78	-0.132115	0.332561	0.807448	0.485562	0.000399852	0.00143256	0.353446	0.0101341	0.0279544	-0.0320103	0.788479	0.875043	-0.173222	0.208042	0.378485	PF02368	NA	miR396d
Lus10005806.g	Lus10005806	AT5G27990.1		Pre-rRNA-processing protein TSR2, conserved region	169.544	173.767	176.192	172.211	154.823	173.556	140.496	124.653	161.407	138.095	-0.0849851	0.730026	0.961022	0.394365	0.117348	0.205921	0.30938	0.222855	0.356904	-0.0210644	0.916375	0.952165	-0.183072	0.423001	0.608887	PF10273	NA	miR396d
Lus10031329.g	Lus10031329	AT1G73460.1		Protein kinase superfamily protein	251.394	156.265	263.218	207.14	245.895	198.831	248.817	279.685	236.545	250.873	-0.0825045	0.763162	0.971592	-0.167244	0.541505	0.664834	-0.249749	0.364241	0.513064	0.182836	0.439156	0.606014	0.118066	0.653535	0.795479		NA	miR396d
Lus10029246.g	Lus10029246	AT5G45760.1		Transducin/WD40 repeat-like superfamily protein	134.466	163.766	103.433	92.6038	93.8043	94.3603	105.104	119.416	102.967	120.833	-0.060084	0.837504	0.985456	-0.19497	0.506056	0.632636	-0.255054	0.388739	0.5377	-0.642776	0.0053194	0.017888	0.0121914	0.962919	0.981512	PF00400	NA	miR396d
Lus10021690.g	Lus10021690	AT1G13330.1	AHP2	Arabidopsis Hop2 homolog	11.6927	20.0019	12.8399	23.5571	28.2323	6.74002	7.50742	33.5203	34.786	41.4285	-0.0591394	0.945177	0.99314	-0.177618	0.836529	0.894502	-0.236758	0.784509	0.867103	0.145623	0.846626	0.910116	-0.889348	0.275953	0.460159	PF07106	NA	miR396d
Lus10035989.g	Lus10035989	AT4G35560.1		Transducin/WD40 repeat-like superfamily protein	208.52	325.031	258.938	303.806	255.002	286.451	267.05	235.689	76.5293	73.6507	-0.0546859	0.83286	0.984958	0.162169	0.534522	0.658335	0.107483	0.681787	0.791001	0.0363319	0.867445	0.922763	1.74075	4.523e-11	8.23631e-10	PF08596,PF00400	NA	miR396d
Lus10037435.g	Lus10037435	AT5G64420.1		DNA polymerase V family	1385.59	1617.66	1299.69	1335.44	1179.38	1358.11	765.757	758.396	970.531	1057.58	-0.0541596	0.723134	0.959234	0.78981	3.62508e-07	2.19582e-06	0.73565	2.27437e-06	1.3854e-05	-0.217917	0.083678	0.176701	-0.410769	0.00523845	0.0201235	PF04931	NA	miR396d
Lus10013910.g	Lus10013910	AT1G11340.1		S-locus lectin protein kinase family protein	17.5391	16.2516	26.3932	24.3694	20.0359	29.4876	22.5223	36.6628	34.0903	32.2222	-0.0340007	0.952426	0.994028	-0.22165	0.697543	0.79176	-0.25565	0.656688	0.771656	0.577914	0.250285	0.405488	-0.165264	0.741698	0.855877	PF00954,PF00069,PF07714,PF08276,PF01453	NA	miR396d
Lus10038356.g	Lus10038356	AT3G48890.1	ATMAPR3,ATMP2,MAPR3,MSBP2	membrane-associated progesterone binding protein 3	99.3881	116.261	94.8728	119.41	87.4292	122.163	265.977	247.212	443.174	383.214	-0.0277168	0.919966	0.991407	-1.26202	2.44168e-06	1.30453e-05	-1.28974	1.80449e-06	1.11968e-05	-0.0341896	0.885993	0.933969	-0.689595	0.00386897	0.0155207	PF00173	NA	miR396d
Lus10020510.g	Lus10020510	AT3G03320.1		RNA-binding ASCH domain protein	339.089	331.282	296.032	315.178	293.252	320.994	252.035	297.492	286.637	306.111	0.00792562	0.967991	0.99561	0.152809	0.445148	0.577347	0.160735	0.424043	0.572085	-0.128735	0.417973	0.586136	-0.1065	0.55477	0.723353	PF04266	NA	miR396d
Lus10033942.g	Lus10033942	AT4G11110.1	SPA2	SPA1-related 2	190.981	196.269	189.746	216.888	189.43	220.736	200.555	170.744	242.807	232.46	0.0141095	0.951289	0.994028	0.130507	0.577345	0.694142	0.144616	0.538888	0.676221	0.0750474	0.693083	0.813818	-0.357987	0.0882343	0.199708	PF00400,PF00069	NA	miR396d
Lus10017853.g	Lus10017853	AT5G26360.1		TCP-1/cpn60 chaperonin family protein	871.108	1083.85	862.415	840.745	813.274	907.375	563.057	448.334	676.936	562.738	0.0148551	0.938179	0.991425	0.75215	0.000109609	0.00044014	0.767005	8.21633e-05	0.000379909	-0.194731	0.228541	0.379145	-0.296741	0.116154	0.246037	PF00118	NA	miR396d
Lus10032358.g	Lus10032358	AT4G11110.1	SPA2	SPA1-related 2	333.243	443.793	451.537	506.072	460.825	506.344	298.152	322.633	406.997	449.96	0.0150219	0.940197	0.992008	0.624791	0.00223272	0.0067415	0.639813	0.00179389	0.00612223	0.29881	0.0752959	0.162597	-0.462736	0.0155965	0.0501733	PF00400,PF00069	NA	miR396d
Lus10026779.g	Lus10026779	AT3G12490.2	ATCYS6,ATCYSB,CYSB	cystatin B	1510.31	1497.64	1341.06	1337.88	1298.69	1449.1	1905.81	1974.55	955.92	673.214	0.0367346	0.836924	0.985456	-0.534537	0.00270349	0.00798573	-0.497803	0.00526571	0.0157901	-0.148587	0.330492	0.49573	1.24751	1.31429e-12	2.81951e-11	PF00031	NA	miR396d
Lus10009973.g	Lus10009973	AT4G01800.1	AGY1,AtcpSecA	Albino or Glassy Yellow 1	1866.94	2645.25	1050.02	1047.07	1046.42	1112.95	1327.74	1125.02	714.505	748.015	0.0422925	0.822007	0.983158	-0.225941	0.229786	0.349857	-0.183649	0.329605	0.477485	-1.08654	1.16838e-11	1.87125e-10	0.746486	6.43936e-05	0.000428513	PF07517,PF01043,PF07516	NA	miR396d
Lus10014779.g	Lus10014779	AT1G01700.1	ATROPGEF2,ROPGEF2	RHO guanyl-nucleotide exchange factor 2	5.84636	10.001	72.7596	64.1728	66.4826	75.8252	53.6245	42.9478	2.08716	10.3571	0.0553919	0.914574	0.991407	0.504593	0.337405	0.469828	0.559985	0.28812	0.433068	3.0833	9.9697e-08	9.10551e-07	3.12088	2.59113e-07	2.77546e-06	PF03759	NA	miR396d
Lus10023354.g	Lus10023354	AT1G30470.1		SIT4 phosphatase-associated family protein	1101.06	1288.87	1131.34	1150.24	1322.37	1076.72	928.776	804.486	1013.67	1096.71	0.0721885	0.67094	0.947343	0.396608	0.0206813	0.0477149	0.468796	0.00629747	0.0184929	-0.0330189	0.819201	0.894049	-0.283184	0.0886951	0.200441	PF04499	NA	miR396d
Lus10034800.g	Lus10034800	AT1G16780.1	AtVHP2;2,VHP2;2	Inorganic H pyrophosphatase family protein	841.876	871.334	781.809	793.631	880.667	817.228	818.309	824.389	1517.37	1705.47	0.107846	0.456157	0.878991	-0.0603887	0.678417	0.776608	0.0474571	0.744937	0.838047	-0.0675499	0.579939	0.73299	-0.970864	9.9899e-13	2.16714e-11	PF03030	NA	miR396d
Lus10015664.g	Lus10015664	AT1G72650.2	TRFL6	TRF-like 6	407.297	265.025	539.99	450.834	531.861	538.359	864.426	885.145	525.965	568.492	0.110635	0.603116	0.928271	-0.819714	0.000108288	0.000435408	-0.709079	0.000823167	0.00304327	0.629511	0.000892204	0.00375723	0.67791	0.00110368	0.00525428		NA	miR396d
Lus10038452.g	Lus10038452	AT1G30470.2		SIT4 phosphatase-associated family protein	668.434	696.317	704.769	774.136	753.166	863.565	576.999	750.016	717.288	1036.86	0.128937	0.551433	0.914632	0.155989	0.473677	0.603688	0.284926	0.190873	0.317973	0.180771	0.346297	0.512409	-0.399431	0.0680206	0.163834	PF04499	NA	miR396d
Lus10008350.g	Lus10008350	AT2G31800.1		Integrin-linked protein kinase family	933.469	886.335	860.275	742.455	919.828	850.928	2240.43	2418.7	986.532	1157.7	0.143117	0.368257	0.830405	-1.53901	1.32296e-22	3.92406e-21	-1.3959	7.53888e-19	1.93103e-17	-0.108678	0.438177	0.604996	1.12167	7.45994e-13	1.64324e-11	PF00023,PF07714	NA	miR396d
Lus10018998.g	Lus10018998	AT1G54570.1		Esterase/lipase/thioesterase family protein	420.938	345.033	365.938	327.363	372.485	404.401	874.079	889.335	180.887	318.77	0.164022	0.519652	0.904296	-1.34646	9.77374e-08	6.42897e-07	-1.18243	2.87832e-06	1.72299e-05	-0.0556163	0.806294	0.88575	1.83043	1.20212e-12	2.59071e-11	PF03982	NA	miR396d
Lus10022136.g	Lus10022136	AT4G32730.2	ATMYB3R-1,ATMYB3R1,MYB3R-1,MYB3R1,PC-MYB1	Homeodomain-like protein	537.865	758.823	535.71	664.473	593.79	750.67	216.643	260.83	307.509	364.801	0.164576	0.483539	0.890022	1.32905	3.84777e-08	2.67818e-07	1.49362	6.54534e-10	6.62538e-09	-0.0323824	0.876064	0.927605	-0.490527	0.0464041	0.121475	PF00249	NA	miR396d
Lus10011224.g	Lus10011224	AT1G11160.1		Transducin/WD40 repeat-like superfamily protein	1116.66	1397.63	1336.78	1462.17	1468.08	1693.43	1084.29	1043.32	1867.31	2405.16	0.176016	0.333231	0.808226	0.395529	0.0308177	0.0671928	0.571544	0.00180892	0.00616788	0.242579	0.142785	0.267551	-1.00472	1.13205e-07	1.27674e-06	PF00400	NA	miR396d
Lus10031510.g	Lus10031510	AT3G05290.1	PNC1	peroxisomal adenine nucleotide carrier 1	89.6442	62.506	159.786	158.401	159.376	201.358	189.831	226.262	285.246	285.397	0.181969	0.486051	0.891219	-0.387199	0.138989	0.23589	-0.20523	0.433131	0.580606	1.18396	2.02047e-06	1.4934e-05	-0.455413	0.0608831	0.150536	PF00153	NA	miR396d
Lus10018458.g	Lus10018458	AT1G11160.1		Transducin/WD40 repeat-like superfamily protein	761.976	853.832	730.449	873.238	899.792	930.123	871.934	819.152	903.046	1291.19	0.190843	0.340222	0.813668	-0.0769353	0.701712	0.794881	0.113908	0.570698	0.703838	0.085363	0.638179	0.775615	-0.373189	0.0709925	0.169245	PF00400	NA	miR396d
Lus10041406.g	Lus10041406	AT2G39190.2	ATATH8	Protein kinase superfamily protein	748.334	1286.37	366.651	379.351	397.985	460.006	536.245	558.322	322.814	382.063	0.202172	0.417003	0.861011	-0.55324	0.026216	0.0584848	-0.351069	0.158343	0.274463	-1.34773	8.9915e-10	1.11518e-08	0.637396	0.0128736	0.0429429	PF01636,PF03109	NA	miR396d
Lus10041185.g	Lus10041185	AT1G60750.1		NAD(P)-linked oxidoreductase superfamily protein	224.111	208.77	238.965	272.125	255.913	339.529	857.991	788.774	2705.66	2560.51	0.222761	0.241276	0.735523	-1.68897	8.70693e-20	2.07816e-18	-1.46621	2.60434e-15	4.75402e-14	0.356651	0.0519618	0.120954	-1.67739	1.56848e-19	6.12621e-18	PF00248	NA	miR396d
Lus10004151.g	Lus10004151	AT2G30860.1	ATGSTF7,ATGSTF9,GLUTTR,GSTF9	glutathione S-transferase PHI 9	995.83	1065.1	666.249	667.722	789.595	785.213	319.602	245.117	258.112	208.293	0.239444	0.196076	0.692388	1.24056	1.15798e-10	1.12147e-09	1.48	1.4494e-14	2.44031e-13	-0.504291	0.00295032	0.0106837	0.268424	0.197588	0.364528	PF02798,PF00043	NA	miR396d
Lus10034361.g	Lus10034361	AT4G15093.1		catalytic LigB subunit of aromatic ring-opening dioxygenase family	136.415	98.7595	229.692	236.383	305.092	247.696	550.187	598.127	1363.61	1347.58	0.245427	0.220531	0.716918	-1.30118	3.84485e-11	3.955e-10	-1.05576	7.86056e-08	6.00641e-07	1.13583	3.77858e-08	3.69404e-07	-1.23942	2.6377e-10	4.36787e-09	PF02900	NA	miR396d
Lus10000244.g	Lus10000244	AT3G14900.1			253.342	282.527	69.1929	48.7389	65.5719	74.9827	65.4218	87.9907	59.832	54.0873	0.250214	0.457159	0.879128	-0.376257	0.26648	0.392227	-0.126043	0.709172	0.811953	-2.05411	4.90093e-15	1.16792e-13	0.42455	0.191481	0.356349		NA	miR396d
Lus10033034.g	Lus10033034	AT3G48420.1		Haloacid dehalogenase-like hydrolase (HAD) superfamily protein	633.356	1135.11	169.059	181.146	207.644	208.941	315.312	201.122	145.406	126.587	0.250739	0.413258	0.859018	-0.56035	0.067327	0.130476	-0.309611	0.311692	0.458172	-2.21007	1.46556e-16	4.14166e-15	0.92136	0.00378799	0.0152707	PF00702	NA	miR396d
Lus10015188.g	Lus10015188	AT3G05290.1	PNC1	peroxisomal adenine nucleotide carrier 1	58.4636	71.2568	109.853	123.472	159.376	128.06	191.976	223.119	270.635	243.968	0.300847	0.262684	0.753559	-0.832323	0.00180062	0.00556225	-0.531476	0.0455577	0.100151	0.987417	0.000192529	0.000949953	-0.311979	0.221246	0.394819	PF00153	NA	miR396d
Lus10037898.g	Lus10037898	AT4G32730.2	ATMYB3R-1,ATMYB3R1,MYB3R-1,MYB3R1,PC-MYB1	Homeodomain-like protein	376.116	477.546	343.825	419.966	480.861	463.376	348.559	419.003	317.249	403.928	0.306675	0.167027	0.65553	-0.00806758	0.971276	0.981882	0.298608	0.18196	0.306161	-0.00538928	0.979392	0.987792	0.0941061	0.693685	0.823552	PF00249	NA	miR396d
Lus10013842.g	Lus10013842	AT2G17290.1	ATCDPK3,ATCPK6,CPK6	Calcium-dependent protein kinase family protein	333.243	298.779	326.705	330.612	337.877	476.014	506.215	626.41	491.875	545.476	0.309167	0.164727	0.65246	-0.785208	0.000401552	0.00143773	-0.476041	0.0316022	0.0735168	0.221448	0.29598	0.458094	0.128132	0.585274	0.746072	PF00069,PF00036	NA	miR396d
Lus10040158.g	Lus10040158	AT4G16820.1	PLA-I{beta]2	alpha/beta-Hydrolases superfamily protein	91.593	176.267	109.139	194.143	173.948	205.571	95.4515	173.886	143.319	217.5	0.325365	0.43275	0.867146	0.169195	0.686216	0.782577	0.49456	0.237067	0.373865	0.336375	0.372826	0.540413	-0.417099	0.330608	0.519902	PF01764	NA	miR396d
Lus10035439.g	Lus10035439	AT2G41560.1	ACA4	autoinhibited Ca(2+)-ATPase, isoform 4	851.62	1393.88	771.822	746.517	979.936	944.446	1237.65	1320.91	1721.91	1703.17	0.341782	0.103373	0.546545	-0.752786	0.000329669	0.00120161	-0.411004	0.0496849	0.10759	-0.387846	0.0600231	0.135485	-0.420829	0.0740599	0.174583	PF00689,PF12515,PF00702,PF00690,PF00122	NA	miR396d
Lus10026559.g	Lus10026559	AT2G17290.1	ATCDPK3,ATCPK6,CPK6	Calcium-dependent protein kinase family protein	286.472	375.036	350.958	307.055	428.95	410.299	799.004	959.518	677.632	758.372	0.350106	0.0813762	0.494147	-1.41754	9.47068e-13	1.17617e-11	-1.06743	6.99773e-08	5.38137e-07	0.170012	0.397838	0.566214	0.293489	0.182025	0.343643	PF00069,PF00036	NA	miR396d
Lus10031053.g	Lus10031053	AT2G41560.1	ACA4	autoinhibited Ca(2+)-ATPase, isoform 4	99.3881	202.519	190.459	142.155	171.216	255.278	500.852	622.22	530.835	593.809	0.358344	0.261612	0.752592	-1.75434	2.70956e-08	1.92633e-07	-1.396	9.22076e-06	5.05008e-05	0.311901	0.304526	0.467595	-0.00132742	0.996797	0.998375	PF00689,PF12515,PF00702,PF00690,PF00122	NA	miR396d
Lus10001212.g	Lus10001212	AT3G09010.1		Protein kinase superfamily protein	44.8221	40.0038	61.3463	36.5541	59.1969	66.5577	84.7266	106.846	39.6561	102.421	0.358538	0.471298	0.884387	-0.965619	0.0509489	0.103132	-0.60708	0.218184	0.351181	0.403527	0.370004	0.537235	0.4498	0.351721	0.541655	PF03849,PF07714	NA	miR396d
Lus10031750.g	Lus10031750	AT1G79570.1		Protein kinase superfamily protein with octicosapeptide/Phox/Bem1p domain	62.3612	121.262	102.006	105.601	135.697	131.43	154.438	149.794	190.628	265.833	0.36379	0.267883	0.757825	-0.551511	0.0936618	0.171261	-0.187722	0.566804	0.700552	0.341449	0.262813	0.419714	-0.580596	0.0762112	0.178719	PF00564	NA	miR396d
Lus10029127.g	Lus10029127	AT1G23390.1		Kelch repeat-containing F-box family protein	19.4879	26.2525	82.0328	103.976	122.037	118.793	70.7843	56.5654	488.396	300.357	0.374195	0.265403	0.755701	0.545419	0.119369	0.208824	0.919614	0.00838097	0.0236602	2.19247	1.21861e-08	1.28763e-07	-2.63521	2.37758e-14	5.96427e-13		NA	miR396d
Lus10023166.g	Lus10023166	AT2G37050.3		Leucine-rich repeat protein kinase family protein	537.865	800.077	822.468	882.173	1185.76	1053.13	447.228	447.286	368.036	566.19	0.393325	0.100109	0.537385	0.930186	0.000126188	0.000500906	1.32351	4.75383e-08	3.74402e-07	0.555054	0.0193468	0.0536984	-0.0585328	0.831579	0.912304	PF07714	NA	miR396d
Lus10001908.g	Lus10001908	AT5G41800.1		Transmembrane amino acid transporter family protein	136.415	112.511	28.5332	35.7418	42.8039	43.8101	72.9293	89.0382	33.3946	44.8809	0.433642	0.282335	0.771128	-1.33682	0.000692088	0.00235742	-0.903178	0.0203548	0.0508658	-1.72175	8.07821e-08	7.49409e-07	1.06633	0.00472215	0.018422	PF01490	NA	miR396d
Lus10002552.g	Lus10002552	AT2G22410.1	SLO1	SLOW GROWTH 1	17.5391	15.0014	17.8332	6.49851	10.9287	22.7476	10.7249	8.38007	20.1759	8.05555	0.464288	0.589298	0.923598	0.356981	0.69001	0.785784	0.821269	0.355577	0.504157	-0.156603	0.828466	0.898737	-0.594704	0.478321	0.659036	PF01535	NA	miR396d
Lus10039570.g	Lus10039570	AT3G14900.1			101.337	96.2592	36.3798	29.2433	62.8397	28.6451	46.117	39.8053	37.5689	24.1666	0.47389	0.339272	0.812769	-0.386611	0.440864	0.573296	0.0872786	0.860726	0.920375	-1.33429	0.00120522	0.00488531	0.457897	0.355485	0.545085		NA	miR396d
Lus10037877.g	Lus10037877	AT5G64020.1	TBL14	TRICHOME BIREFRINGENCE-LIKE 14	58.4636	107.51	77.7529	77.1699	108.376	117.95	167.308	187.504	249.764	247.42	0.547195	0.0750368	0.474473	-1.19557	8.56237e-05	0.000350826	-0.648374	0.0310998	0.072554	0.169952	0.581201	0.733977	-0.486739	0.132652	0.272668	PF03005	NA	miR396d
Lus10022301.g	Lus10022301	AT3G01660.1		S-adenosyl-L-methionine-dependent methyltransferases superfamily protein	144.21	312.53	33.5265	85.293	64.6612	108.683	53.6245	38.7578	32.0032	29.9206	0.550138	0.283282	0.771195	0.359421	0.494084	0.621903	0.909559	0.0819294	0.162181	-1.65285	0.000283581	0.00134775	0.57439	0.304972	0.492421	PF08241	NA	miR396d
Lus10022330.g	Lus10022330	AT3G01750.1		Ankyrin repeat family protein	200.725	296.278	620.596	731.083	1043.69	962.138	397.893	127.796	480.743	254.325	0.569526	0.160857	0.647871	1.36279	0.000892814	0.0029698	1.93232	2.42386e-06	1.46954e-05	1.75209	1.1575e-05	7.41246e-05	-0.486753	0.288235	0.473404	PF00023	NA	miR396d
Lus10010610.g	Lus10010610	AT5G43190.1		Galactose oxidase/kelch repeat superfamily protein	11.6927	20.0019	14.9799	4.87389	26.4109	15.165	41.8271	34.5678	90.4437	90.9126	1.04586	0.101597	0.54228	-1.9269	0.00211429	0.00642548	-0.881038	0.140922	0.250635	-0.0849788	0.889267	0.935951	-1.24747	0.0388013	0.105138	PF00646	NA	miR396d
Lus10011213.g	Lus10011213	AT1G11080.2	scpl31	serine carboxypeptidase-like 31	132.518	461.294	502.184	519.069	1407.97	1265.44	62.2044	56.5654	1458.93	792.896	1.38835	0.0197946	0.248226	3.10416	3.7051e-07	2.24308e-06	4.49251	1.76149e-13	2.69812e-12	1.63393	0.0140403	0.0409236	-4.24521	4.3943e-08	5.29166e-07	PF00450	miR160	NA
Lus10018467.g	Lus10018467	AT1G11080.2	scpl31	serine carboxypeptidase-like 31	136.415	307.53	1097.1	1211.16	1396.14	1512.29	74.0018	68.088	451.523	242.817	0.333521	0.301715	0.787293	4.02203	2.29704e-31	1.17674e-29	4.35556	1.65568e-36	1.37725e-34	2.54132	5.48279e-16	1.44266e-14	-2.29364	7.89452e-10	1.22408e-08	PF00450	miR160	NA
Lus10001218.g	Lus10001218	AT1G30820.1		CTP synthase family protein	2558.76	3944.13	5690.94	7228.79	8879.53	11091.5	270.267	230.452	374.994	472.976	0.628413	0.00532984	0.115246	4.68958	1.13283e-88	5.28747e-86	5.31799	1.53863e-113	1.72357e-110	1.33772	2.60708e-07	2.233e-06	-0.758142	0.0143508	0.0469375	PF00117,PF06418	miR169e	NA
Lus10001461.g	Lus10001461	AT3G62660.1	GATL7	galacturonosyltransferase-like 7	89.6442	125.012	45.6531	62.5482	49.1789	63.1877	10.7249	10.4751	21.5673	20.7143	0.0579895	0.893759	0.991407	2.3494	7.86499e-06	3.8761e-05	2.40739	4.95966e-06	2.84136e-05	-0.972436	0.00376529	0.013223	-0.999186	0.0535118	0.13619	PF01501	miR169e	NA
Lus10038403.g	Lus10038403	AT1G30820.1		CTP synthase family protein	2295.67	3006.54	2568.7	4174.48	5203.86	6445.15	446.155	475.569	825.125	851.587	0.788945	0.000519936	0.0239138	2.87077	4.15654e-35	2.66574e-33	3.65972	4.8627e-56	9.84433e-54	0.793835	0.00531996	0.0178881	-0.863087	0.00950213	0.0332408	PF00117,PF06418	miR169e	NA
Lus10005251.g	Lus10005251	AT5G15140.1		Galactose mutarotase-like superfamily protein	243.598	292.528	220.419	341.172	512.736	463.376	7.50742	5.23754	56.3534	77.1031	0.798779	0.00512917	0.112609	5.46262	1.76948e-27	7.27849e-26	6.2614	1.05115e-35	8.37086e-34	0.516641	0.120283	0.234269	-3.38089	3.09341e-09	4.42509e-08	PF01263	miR169k	NA
Lus10008545.g	Lus10008545	AT2G07170.1		ARM repeat superfamily protein	498.889	463.795	512.17	528.004	448.985	354.694	67.5668	83.8007	78.6165	105.873	-0.372631	0.0971585	0.529978	2.77991	1.3034e-28	5.72576e-27	2.40728	1.26443e-21	4.08581e-20	-0.0606325	0.781134	0.870774	-0.270762	0.346109	0.535901		miR390	NA
Lus10011756.g	Lus10011756	AT3G24240.1		Leucine-rich repeat receptor-like protein kinase family protein	13.6415	5.00048	156.932	167.337	177.591	199.673	35.3921	37.7103	669.979	467.222	0.219145	0.438971	0.870215	2.14858	3.73063e-11	3.84222e-10	2.36773	3.0734e-13	4.59861e-12	4.36362	4.90845e-19	1.79076e-17	-3.96224	1.08084e-36	1.2215e-34	PF00069,PF00560,PF08263	miR390	NA
Lus10027590.g	Lus10027590	AT2G07170.1		ARM repeat superfamily protein	830.183	786.326	537.137	622.233	561.004	530.777	68.6393	74.3731	82.0951	124.286	-0.0863503	0.683792	0.949864	3.01842	1.2596e-35	8.3163e-34	2.93207	1.50358e-33	1.02702e-31	-0.521452	0.00297055	0.0107477	-0.504183	0.042944	0.11419		miR390	NA
Lus10030279.g	Lus10030279	AT2G45340.1		Leucine-rich repeat protein kinase family protein	155.903	178.767	186.179	263.19	108.376	133.958	15.0148	14.6651	196.193	199.087	-0.888507	0.00233238	0.0684759	3.91907	8.96935e-24	2.90669e-22	3.03057	1.67529e-14	2.80656e-13	0.0462326	0.893547	0.938751	-3.73525	2.19617e-15	6.09813e-14	PF07714,PF08263	miR390	NA
Lus10005165.g	Lus10005165	AT3G55420.1			35.0782	55.0053	299.598	292.433	214.019	206.413	51.4795	49.2329	344.382	253.174	-0.494009	0.0629153	0.439843	2.55568	7.36761e-18	1.50058e-16	2.06167	5.96523e-12	7.77005e-11	2.4596	5.38622e-15	1.27812e-13	-2.57287	4.54539e-15	1.22328e-13		miR394	NA
Lus10011802.g	Lus10011802	AT4G14310.1		Transducin/WD40 repeat-like superfamily protein	452.119	303.779	262.505	285.122	219.484	238.428	40.7546	49.2329	68.1806	102.421	-0.257621	0.366708	0.829635	2.60448	3.46635e-16	6.09895e-15	2.34686	2.66377e-13	4.0107e-12	-0.580984	0.0191449	0.0532394	-0.905267	0.00625153	0.0233869		miR394	NA
Lus10016032.g	Lus10016032	AT5G24318.1		O-Glycosyl hydrolases family 17 protein	126.671	85.0082	528.577	497.949	418.021	551.839	114.756	125.701	906.524	791.745	-0.0815172	0.715848	0.957986	2.09387	2.40592e-18	5.06283e-17	2.01235	5.66525e-17	1.22199e-15	2.26487	9.25373e-25	5.70522e-23	-2.82119	1.67109e-34	1.68065e-32	PF00332,PF07983	miR394	NA
Lus10021166.g	Lus10021166	AT4G14310.1		Transducin/WD40 repeat-like superfamily protein	380.013	402.539	248.238	339.547	219.484	298.246	28.9572	30.3777	27.8288	48.3333	-0.181502	0.53928	0.911282	3.30723	1.99807e-21	5.45026e-20	3.12573	3.45274e-19	9.11491e-18	-0.502195	0.0462351	0.11011	-0.320932	0.390033	0.578763		miR394	NA
Lus10007321.g	Lus10007321	AT5G45700.1		Haloacid dehalogenase-like hydrolase (HAD) superfamily protein	153.954	115.011	104.859	155.152	142.072	181.138	27.8847	10.4751	41.0475	56.3888	0.315783	0.426947	0.864648	2.76292	1.64928e-09	1.37703e-08	3.0787	1.74844e-11	2.16341e-10	0.122352	0.725561	0.836705	-1.336	0.00429587	0.0169928	PF03031	miR399d	NA
Lus10008232.g	Lus10008232	AT5G46050.1	ATPTR3,PTR3	peptide transporter 3	83.7978	103.76	110.566	151.09	83.7863	79.1953	10.7249	12.5701	105.75	105.873	-0.681647	0.0437498	0.372257	3.48708	4.42665e-15	6.96125e-14	2.80543	4.69226e-10	4.83113e-09	0.173209	0.611978	0.757617	-3.18257	3.37382e-11	6.22992e-10	PF00854	miR399d	NA
Lus10029273.g	Lus10029273	AT5G45700.1		Haloacid dehalogenase-like hydrolase (HAD) superfamily protein	66.2588	66.2564	65.6263	87.7299	75.5898	74.1402	10.7249	7.33256	27.1331	29.9206	-0.0328442	0.93473	0.991407	3.0865	3.04807e-09	2.45761e-08	3.05366	5.02745e-09	4.54418e-08	0.192526	0.550026	0.706968	-1.65489	0.0010072	0.00486255	PF03031	miR399d	NA
Lus10034756.g	Lus10034756	AT1G31460.1			68.2075	46.2544	51.3597	58.4866	93.8043	57.2902	11.7974	7.33256	22.9588	26.4682	0.459246	0.327456	0.805969	2.52295	9.12851e-06	4.45179e-05	2.9822	1.41119e-07	1.0391e-06	0.200631	0.623936	0.765449	-1.36393	0.0175283	0.0550946		miR399d	NA
Lus10030673.g	Lus10030673	AT5G15140.1		Galactose mutarotase-like superfamily protein	25.3342	20.0019	17.1199	18.6832	34.6074	42.9676	4.28996	10.4751	98.7924	101.27	1.11794	0.0297564	0.309347	1.27235	0.0416315	0.0867151	2.39029	8.36711e-05	0.000385978	0.329373	0.541675	0.699709	-3.75617	1.00413e-08	1.33534e-07	PF01959,PF01263	miR169k	NA
Lus10011667.g	Lus10011667	AT5G25900.1	ATKO1,CYP701A3,GA3	GA requiring 3	134.466	143.764	8.55995	12.997	10.0179	17.6926	3.21747	3.14252	7.65293	8.05555	0.375422	0.537691	0.910367	1.75367	0.0299192	0.0654984	2.12909	0.00797763	0.0226816	-3.50388	7.22537e-16	1.87185e-14	-1.29945	0.108354	0.233454	PF00067	miR394	NA
Lus10027517.g	Lus10027517	AT5G52640.1	ATHS83,AtHsp90-1,ATHSP90.1,HSP81-1,HSP81.1,HSP83,HSP90.1	heat shock protein 90.1	118.876	331.282	89.8794	169.774	404.36	391.764	108.321	77.5156	404.214	430.396	1.61847	6.8687e-05	0.00536429	0.480831	0.250229	0.373958	2.0993	3.85732e-07	2.66617e-06	0.225742	0.742676	0.847932	-2.16709	0.0064349	0.0239639	PF02518,PF00183	miR394	NA
Lus10031144.g	Lus10031144	AT1G12240.1	ATBETAFRUCT4,VAC-INV	Glycosyl hydrolases family 32 protein	202.674	57.5055	15.6932	10.5601	14.5715	1.68501	2.14498	0	0	1.15079	-0.704828	0.455018	0.878739	3.62878	0.00706356	0.0186927	2.92396	0.0323747	0.0750489	-3.60491	4.55981e-06	3.15645e-05	1.23472	0.515652	0.692456	PF08244,PF00251,PF11837	miR169e miR169k	NA
Lus10034309.g	Lus10034309	AT4G38870.1		F-box and associated interaction domains-containing protein	21.4367	18.7518	24.9665	17.0586	1.82144	8.42503	3.21747	4.19003	4.17433	4.60317	-2.02548	0.031325	0.316165	2.50492	0.0125214	0.0308318	0.479439	0.654115	0.769792	-0.607044	0.492149	0.654581	-0.238165	0.84055	0.918001	PF07734	miR169e miR169k	NA
Lus10014996.g	Lus10014996	AT5G07280.1	EMS1,EXS	Leucine-rich repeat transmembrane protein kinase	157.852	128.762	38.5198	38.9911	5.46433	5.89752	8.57991	6.28505	8.34865	6.90476	-2.76873	4.08232e-06	0.000632297	2.38401	5.51014e-05	0.000234071	-0.384715	0.582314	0.713347	-2.68037	0.000195628	0.000963969	-0.0473712	0.960635	0.980623	PF07714,PF00560,PF08263	miR390	NA
Lus10032553.g	Lus10032553	AT5G50790.1		Nodulin MtN3 family protein	5.84636	25.0024	330.985	341.984	304.181	339.529	83.6542	82.7532	3.4786	17.2619	-0.0639591	0.866099	0.991407	2.01579	2.87324e-07	1.76846e-06	1.95183	7.00853e-07	4.6437e-06	4.30028	9.69483e-23	4.98861e-21	3.15924	9.2645e-11	1.6241e-09	PF03083	miR390	NA
Lus10016054.g	Lus10016054	AT2G04235.1			666.485	472.545	447.257	524.755	399.807	449.896	122.264	106.846	134.97	173.77	-0.193328	0.415011	0.860161	2.08481	1.48468e-16	2.71017e-15	1.89148	8.52199e-14	1.34015e-12	-0.316742	0.125806	0.242567	-0.421955	0.105017	0.227987		miR399d	NA
Lus10007948.g	Lus10007948	AT4G30190.1	AHA2,HA2,PMA2	H(+)-ATPase 2	504.736	761.323	901.648	983.713	1202.15	1170.24	6379.17	5771.77	5969.29	5770.07	0.331673	0.0669559	0.452086	-2.68835	9.37101e-51	1.22538e-48	-2.35668	1.69931e-39	1.6363e-37	0.742443	8.59878e-05	0.000461104	0.0496619	0.812841	0.900788	PF00702	miR160	NA
Lus10010263.g	Lus10010263	AT4G37250.1		Leucine-rich repeat protein kinase family protein	120.825	142.514	246.812	277.811	249.538	299.088	1118.61	1143.88	706.157	575.396	0.0661629	0.745151	0.966137	-2.10938	1.41383e-26	5.48019e-25	-2.04322	7.35861e-25	3.02315e-23	1.01508	1.37168e-07	1.22612e-06	0.816837	8.005e-06	6.50186e-05	PF00069,PF00560,PF08263	miR160	NA
Lus10016090.g	Lus10016090	AT2G28350.1	ARF10	auxin response factor 10	52.6173	45.0043	12.8399	6.49851	23.6787	19.3776	173.743	151.889	345.773	325.674	1.13162	0.0123883	0.192602	-4.05327	6.39939e-23	1.93224e-21	-2.92165	6.55159e-16	1.26755e-14	-1.65256	2.39714e-05	0.000144322	-1.04462	0.00403702	0.0161065	PF02309,PF06507	miR160	NA
Lus10018087.g	Lus10018087	AT3G48360.1	ATBT2,BT2	BTB and TAZ domain protein 2	103.286	70.0067	126.259	57.6743	56.4647	73.2977	1027.44	913.427	195.498	139.246	-0.50657	0.162751	0.650211	-3.39468	6.90774e-23	2.08199e-21	-3.90125	1.78893e-28	9.02684e-27	-0.124386	0.723285	0.835216	2.53079	1.05889e-11	2.06914e-10	PF02135,PF00651	miR160	NA
Lus10019940.g	Lus10019940	AT4G30080.1	ARF16	auxin response factor 16	37.027	32.5031	12.1266	9.74777	13.6608	4.21251	84.7266	67.0405	328.38	346.389	-0.316191	0.558254	0.91624	-2.78852	5.99288e-10	5.29156e-09	-3.10471	1.39286e-10	1.54077e-09	-1.79509	1.13643e-05	7.29529e-05	-2.15247	5.79178e-10	9.18833e-09	PF06507,PF02362	miR160	NA
Lus10026510.g	Lus10026510	AT4G30080.1	ARF16	auxin response factor 16	29.2318	57.5055	30.6731	41.428	65.5719	34.5426	283.137	282.827	204.542	399.325	0.473341	0.290359	0.778489	-2.97564	5.24897e-12	6.01832e-11	-2.5023	4.59436e-09	4.1797e-08	-0.047018	0.911383	0.949356	-0.0894863	0.834043	0.914022	PF02309,PF06507,PF02362	miR160	NA
Lus10000741.g	Lus10000741	AT2G23450.1		Protein kinase superfamily protein	27.283	30.0029	30.6731	38.9911	45.536	51.3927	321.747	433.668	230.979	156.508	0.481229	0.186824	0.680738	-3.44266	7.98303e-24	2.59707e-22	-2.96144	1.25666e-18	3.16104e-17	0.526328	0.158806	0.289954	0.956981	0.00316132	0.013089	PF00069	miR169e	NA
Lus10002765.g	Lus10002765	AT4G18950.1		Integrin-linked protein kinase family	9.74394	0	12.8399	12.997	6.37505	3.37001	56.8419	61.803	48.7005	67.8968	-1.41548	0.0688906	0.458467	-2.19936	0.000863458	0.00288099	-3.61483	1.44179e-06	9.09231e-06	1.0951	0.213872	0.361248	0.0291077	0.966967	0.983203	PF00023	miR169e	NA
Lus10016493.g	Lus10016493	AT1G07430.1	HAI2	highly ABA-induced PP2C gene 2	11.6927	8.75084	22.1132	17.0586	13.6608	15.165	164.091	125.701	44.5261	26.4682	-0.444888	0.411181	0.857662	-2.88335	3.27925e-09	2.63201e-08	-3.32824	6.86459e-11	7.91938e-10	0.773236	0.164812	0.297671	2.00716	6.8766e-06	5.6651e-05	PF00481	miR169e	NA
Lus10019657.g	Lus10019657	AT2G23450.1		Protein kinase superfamily protein	29.2318	40.0038	34.2398	22.7448	42.8039	63.1877	381.806	411.671	273.418	262.381	0.89069	0.010059	0.169727	-3.79158	1.60653e-31	8.29327e-30	-2.90089	4.61207e-21	1.43779e-19	0.210024	0.58938	0.740854	0.566129	0.11971	0.251933	PF00069	miR169e	NA
Lus10023139.g	Lus10023139	AT3G62700.1	ATMRP10,MRP10	multidrug resistance-associated protein 10	816.542	1367.63	35.6664	55.2374	126.59	96.0453	635.986	827.532	374.994	430.396	1.29722	5.33615e-05	0.00439084	-4.01534	2.92e-38	2.21512e-36	-2.71812	3.21401e-20	9.28718e-19	-3.807	1.98154e-22	9.8348e-21	0.862301	0.052739	0.134619	PF00664,PF00005	miR169e	NA
Lus10028782.g	Lus10028782	AT4G21380.1	ARK3,RK3	receptor kinase 3	204.623	352.534	4.27997	0.812314	0	4.21251	140.496	202.169	34.0903	31.0714	-0.276653	0.768667	0.973079	-6.0234	1.86374e-18	3.94394e-17	-6.30005	2.48342e-16	5.0185e-15	-6.85387	4.67751e-35	6.36219e-33	2.39067	1.21412e-07	1.36229e-06	PF00954,PF07714,PF08276,PF01453	miR169e	NA
Lus10033665.g	Lus10033665	AT1G03790.1	SOM	Zinc finger C-x8-C-x5-C-x3-H type family protein	9.74394	0	12.1266	8.93546	0	0	55.7694	64.9455	0.695721	1.15079	-6.03258	0.000453046	0.021606	-2.5167	0.00783287	0.0204547	-8.54928	5.20187e-07	3.51739e-06	0.205174	0.887842	0.935155	6.07419	0.000824113	0.00409467	PF00642	miR169e	NA
Lus10040231.g	Lus10040231	AT2G39920.2		HAD superfamily, subfamily IIIB acid phosphatase	0	1.25012	4.9933	5.6862	0	2.52751	37.5371	37.7103	29.916	24.1666	-2.03668	0.0829682	0.497666	-2.81899	0.000807965	0.00271226	-4.85567	1.52811e-05	8.06053e-05	2.14267	0.170206	0.304839	0.472404	0.557889	0.725678	PF03767	miR169e	NA
Lus10009473.g	Lus10009473	AT1G76690.1	ATOPR2,OPR2	12-oxophytodienoate reductase 2	40.9245	30.0029	95.5861	117.786	108.376	107.84	484.765	614.887	240.024	138.095	0.0204978	0.94922	0.993635	-2.36711	3.09967e-14	4.46114e-13	-2.34661	6.87916e-14	1.09305e-12	1.62411	1.16476e-06	9.00949e-06	1.5297	2.69064e-07	2.87109e-06	PF00724	miR169e miR169k	NA
Lus10011003.g	Lus10011003	AT5G02890.1		HXXXD-type acyl-transferase family protein	40.9245	18.7518	0	0	3.64288	0	161.946	169.696	6.26149	2.30159	3.65821	0.0324873	0.32234	-10.2098	5.16716e-11	5.23193e-10	-6.5516	1.26553e-12	1.78096e-11	-5.14399	1.9573e-08	2.01e-07	5.18929	6.84873e-12	1.36787e-10	PF02458	miR169e miR169k	NA
Lus10007724.g	Lus10007724				3.89757	15.0014	7.84662	4.87389	19.1251	24.4326	131.916	144.556	102.271	146.151	1.76511	0.00229126	0.0677986	-4.42906	7.00577e-16	1.19511e-14	-2.66395	1.30937e-08	1.11343e-07	0.47553	0.481541	0.644632	0.157029	0.795667	0.89034		miR169k	NA
Lus10014812.g	Lus10014812	AT4G27290.1		S-locus lectin protein kinase family protein	111.081	100.01	0	0	0.910721	0.842503	20.3773	11.5226	4.17433	6.90476	2.64445	0.155862	0.638978	-6.83044	1.56629e-05	7.3392e-05	-4.186	0.000532068	0.00205549	-8.01176	7.79311e-13	1.44592e-11	1.57211	0.0342701	0.0953617	PF00954,PF07714,PF11883,PF08276,PF01453	miR169k	NA
Lus10022235.g	Lus10022235	AT3G01500.2	ATBCA1,ATSABP3,CA1,SABP3	carbonic anhydrase 1	1810.42	10281	35.6664	30.0556	206.734	80.0378	2409.88	982.563	54.9619	49.4841	2.12463	0.021203	0.258656	-5.68935	5.96123e-10	5.26638e-09	-3.56472	8.82477e-05	0.000405421	-6.10159	3.1029e-10	4.10313e-09	5.02095	8.06628e-06	6.54679e-05	PF00484	miR169k	NA
Lus10028494.g	Lus10028494	AT1G66880.1		Protein kinase superfamily protein	1.94879	1.25012	4.9933	4.06157	0	6.74002	96.524	231.499	75.8336	36.8254	-0.399431	0.667234	0.94652	-5.17483	2.87766e-11	3.00145e-10	-5.57426	2.31132e-11	2.82349e-10	1.38404	0.253946	0.409977	1.53315	0.0233658	0.0699747	PF07714	miR169k	NA
Lus10031671.g	Lus10031671	AT5G07200.1	ATGA20OX3,GA20OX3,YAP169	gibberellin 20-oxidase 3	0	2.50024	1.42666	0	0	0	45.0445	24.0927	28.5246	41.4285	-2.21516	0.258185	0.750636	-5.52957	3.55724e-05	0.000156615	-7.74473	3.87052e-06	2.25821e-05	-1.8623	0.245762	0.399838	-0.0120994	0.98836	0.994285	PF03171	miR169k	NA
Lus10040311.g	Lus10040311	AT2G39510.1		nodulin MtN21 /EamA-like transporter family protein	7.79515	31.253	380.918	332.237	282.323	361.434	1578.7	2312.9	30.6117	94.365	-0.147674	0.82664	0.983937	-2.44802	0.000272953	0.00101279	-2.5957	0.000114941	0.000515714	4.03102	1.31042e-18	4.56283e-17	4.98871	2.03106e-30	1.61733e-28	PF00892	miR169k	NA
Lus10005017.g	Lus10005017	AT4G08850.1		Leucine-rich repeat receptor-like protein kinase family protein	0	2.50024	0	0	0	0	301.369	543.657	11.1315	14.9603	0.202542	0.922613	0.991407	-11.5593	1.65694e-14	2.46168e-13	-11.3568	4.6886e-14	7.55707e-13	-3.32128	0.0266588	0.0700636	5.04043	2.22136e-22	1.08873e-20	PF00560,PF08263	miR390	NA
Lus10005042.g	Lus10005042	AT5G01360.1	TBL3	Plant protein of unknown function (DUF828)	0	0	2.13999	3.24926	2.73216	5.89752	1992.68	1805.9	1663.47	1387.86	0.716242	0.331059	0.80719	-9.47938	2.95908e-60	6.1008e-58	-8.76314	9.56494e-70	3.31381e-67	3.59151	0.0162766	0.0463638	0.315049	0.125236	0.260855	PF03005	miR390	NA
Lus10018911.g	Lus10018911	AT3G24240.1		Leucine-rich repeat receptor-like protein kinase family protein	5.84636	16.2516	17.1199	3.24926	10.0179	17.6926	5071.8	3838.07	2259.7	2225.63	0.431021	0.569889	0.91967	-8.75623	1.46228e-34	9.13406e-33	-8.32521	4.43842e-32	2.80636e-30	0.024224	0.959796	0.975827	0.990147	0.000574916	0.00298929	PF00069,PF00560	miR390	NA
Lus10021769.g	Lus10021769	AT4G33300.1	ADR1-L1	ADR1-like 1	25.3342	10.001	2.13999	14.6217	7.28577	6.74002	346.414	446.239	164.19	218.651	-0.222582	0.730005	0.961022	-5.59928	1.97027e-25	7.12731e-24	-5.82186	1.04313e-24	4.23374e-23	-1.14538	0.0377338	0.0932961	1.0524	0.0216137	0.0655606	PF00931	miR390	NA
Lus10023323.g	Lus10023323	AT5G46330.1	FLS2	Leucine-rich receptor-like protein kinase family protein	208.52	405.039	14.2666	12.997	29.1431	25.2751	688.538	893.525	761.814	817.063	0.9927	0.0164159	0.225428	-5.85618	1.34257e-55	2.26727e-53	-4.86348	8.0869e-47	1.13237e-44	-3.93198	6.44301e-31	6.33016e-29	0.00320768	0.992661	0.996258	PF00069,PF00560,PF08263	miR390	NA
Lus10023879.g	Lus10023879	AT2G36380.1	ATPDR6,PDR6	pleiotropic drug resistance 6	5.84636	2.50024	0.713329	0.812314	0.910721	0	9.6524	12.5701	339.512	368.254	-0.794381	0.658044	0.94499	-3.87154	0.000620769	0.00213767	-4.66592	0.00199923	0.00673949	-2.65999	0.0153257	0.0441041	-4.99123	1.9793e-25	1.21575e-23	PF01061,PF08370,PF00005	miR390	NA
Lus10027196.g	Lus10027196	AT5G62310.1	IRE	AGC (cAMP-dependent, cGMP-dependent and protein kinase C) kinase family protein	13.6415	17.5017	14.9799	11.3724	26.4109	7.58252	158.728	108.941	73.7464	74.8015	0.353528	0.554577	0.914859	-3.34003	2.2588e-09	1.85144e-08	-2.9865	6.76729e-08	5.21011e-07	-0.0730094	0.893813	0.938855	0.849568	0.085935	0.195893	PF00069	miR390	NA
Lus10034303.g	Lus10034303	AT1G13340.1		Regulator of Vps4 activity in the MVB pathway protein	0	0	31.3865	17.8709	12.7501	2.52751	733.583	1100.93	40.3518	77.1031	-1.71875	0.00226054	0.0674882	-5.21175	7.20306e-32	3.82411e-30	-6.9305	2.05983e-38	1.88105e-36	5.81841	0.000541726	0.00241253	3.9689	6.06942e-05	0.000406031	PF03398	miR390	NA
Lus10036167.g	Lus10036167	AT4G24580.1	REN1	Rho GTPase activation protein (RhoGAP) with PH domain	5.84636	6.2506	34.2398	36.5541	25.5002	18.5351	703.553	756.301	311.683	345.238	-0.689085	0.0408792	0.360545	-4.36754	2.27736e-58	4.34846e-56	-5.05663	5.87333e-62	1.46207e-59	2.24608	8.10569e-05	0.000436473	1.15357	1.09998e-05	8.68966e-05	PF00620,PF00169	miR390	NA
Lus10040592.g	Lus10040592	AT1G75820.1	ATCLV1,CLV1,FAS3,FLO5	Leucine-rich receptor-like protein kinase family protein	3.89757	0	12.1266	30.0556	14.5715	24.4326	332.472	314.252	11.1315	37.9762	-0.101375	0.868848	0.991407	-3.94664	8.36263e-12	9.3429e-11	-4.04801	4.62032e-12	6.101e-11	3.68599	0.000989754	0.00411135	3.7618	8.12615e-11	1.4368e-09	PF07723,PF00560,PF08263	miR390	NA
Lus10003801.g	Lus10003801	AT3G22142.1		Bifunctional inhibitor/lipid-transfer protein/seed storage 2S albumin superfamily protein	60.4124	133.763	0	0	0.910721	1.68501	42.8996	61.803	6.95721	9.20634	3.22578	0.067999	0.455352	-8.54678	4.74254e-08	3.25726e-07	-5.321	2.48643e-07	1.77143e-06	-7.31453	8.82212e-14	1.80421e-12	2.71646	8.76626e-05	0.000563628		miR394	NA
Lus10020331.g	Lus10020331	AT5G17540.1		HXXXD-type acyl-transferase family protein	9.74394	0	0.713329	3.24926	0	0	17.1598	30.3777	137.057	84.0079	-3.58428	0.0403487	0.358431	-3.62115	0.000340023	0.00123653	-7.20543	1.13015e-05	6.10213e-05	-2.09234	0.067487	0.149081	-2.21888	0.00984587	0.0342465	PF02458	miR394	NA
Lus10021450.g	Lus10021450	AT5G60720.1		Protein of unknown function, DUF547	0	1.25012	5.70663	7.31083	8.19649	9.26753	806.512	634.79	7234.11	7245.39	0.437197	0.389178	0.842612	-6.80087	8.78139e-67	2.36086e-64	-6.36367	2.76885e-66	7.8856e-64	3.28981	0.0183979	0.0515157	-3.32872	1.88054e-66	5.37787e-64	PF04784	miR394	NA
Lus10028650.g	Lus10028650	AT1G29470.1		S-adenosyl-L-methionine-dependent methyltransferases superfamily protein	1371.95	1588.9	1107.8	1089.31	1286.85	1239.32	10318.4	7535.77	7278.63	7733.33	0.201253	0.242355	0.735523	-3.02252	2.1121e-70	6.11891e-68	-2.82127	1.41268e-61	3.44017e-59	-0.328031	0.0407815	0.0994123	0.250215	0.165537	0.321313	PF03141	miR394	NA
Lus10033103.g	Lus10033103	AT5G62720.1		Integral membrane HPP family protein	56.5148	153.765	9.27328	8.12314	13.6608	18.5351	145.859	98.4658	44.5261	82.8571	0.888117	0.162055	0.648782	-3.80915	1.71899e-10	1.63188e-09	-2.92103	2.58791e-07	1.83789e-06	-3.10576	1.52275e-09	1.82997e-08	0.949754	0.0878656	0.199042	PF04982	miR394	NA
Lus10039263.g	Lus10039263	AT4G25640.1	ATDTX35,DTX35,FFT	detoxifying efflux carrier 35	0	0	0.713329	1.62463	4.5536	0.842503	50.407	63.898	32.6989	19.5635	1.21144	0.336405	0.810741	-5.63789	5.34217e-07	3.1524e-06	-4.42645	3.83687e-06	2.23974e-05	2.70079	0.0995846	0.202735	1.118	0.136283	0.277796	PF01554	miR394	NA
Lus10002217.g	Lus10002217	AT5G54960.1	PDC2	pyruvate decarboxylase-2	1.94879	3.75036	7.13329	8.12314	10.9287	20.2201	506.215	605.46	1286.39	1201.43	1.04652	0.0223785	0.266662	-6.19224	4.02498e-56	7.04497e-54	-5.14572	2.55721e-55	4.96748e-53	1.91669	0.0142492	0.0414607	-1.16233	1.18082e-05	9.24172e-05	PF02775,PF02776,PF00205	miR399d	NA
Lus10016821.g	Lus10016821				0	2.50024	0	0	1.82144	0	65.4218	46.0904	0.695721	0	2.66277	0.187545	0.68151	-8.63725	8.39175e-07	4.81416e-06	-5.97448	2.63692e-05	0.000133097	-1.81792	0.275336	0.433935	7.00331	2.51301e-05	0.000183575		miR399d	NA
Lus10022548.g	Lus10022548	AT3G54700.1	PHT1;7	phosphate transporter 1;7	0	3.75036	0.713329	0	0	0.842503	801.149	1180.54	237.937	55.238	0.20444	0.921643	0.991407	-11.3501	5.49992e-14	7.73349e-13	-11.1457	2.09134e-13	3.18592e-12	-2.44489	0.0811953	0.172553	2.7482	1.41499e-06	1.33223e-05	PF00083	miR399d	NA
Lus10025530.g	Lus10025530	AT3G59310.2		Eukaryotic protein of unknown function (DUF914)	103.286	103.76	72.0462	90.9792	94.715	114.58	427.923	534.229	1191.07	1300.4	0.365549	0.133564	0.602595	-2.56487	7.57227e-29	3.36606e-27	-2.19932	4.80343e-22	1.61424e-20	-0.15761	0.505379	0.66724	-1.372	1.06056e-09	1.61103e-08	PF06027	miR399d	NA
Lus10042082.g	Lus10042082	AT3G48360.1	ATBT2,BT2	BTB and TAZ domain protein 2	165.647	126.262	189.032	192.518	139.34	144.068	829.034	566.702	374.994	313.016	-0.428711	0.0988203	0.533616	-1.87102	7.55876e-14	1.04535e-12	-2.29973	1.73995e-19	4.71555e-18	0.200246	0.435808	0.60289	1.01801	0.000179518	0.00106798	PF02135,PF00651	miR160	NA
Lus10031828.g	Lus10031828	AT4G12070.1			13.6415	20.0019	19.9732	24.3694	3.64288	7.58252	26.8122	46.0904	139.84	108.175	-1.96794	0.00226786	0.0676395	-0.720543	0.176914	0.285654	-2.68848	2.68415e-05	0.000135258	-0.282076	0.673208	0.799819	-1.76741	0.00959207	0.033534		miR169e	NA
Lus10001275.g	Lus10001275	AT1G76680.2	ATOPR1,OPR1	12-oxophytodienoate reductase 1	3.89757	2.50024	4.27997	3.24926	1.82144	3.37001	16.0873	25.1402	2.78288	5.75396	-0.533128	0.65845	NA	-2.44934	0.0228715	0.0520411	-2.98247	0.00884957	0.024806	0.0485001	0.964162	0.978135	2.32343	0.0179749	0.0562447	PF00724	miR169e miR169k	NA
Lus10002356.g	Lus10002356	AT4G13830.2	J20	DNAJ-like 20	7.79515	16.2516	0	0	3.64288	4.21251	5.36245	7.33256	8.34865	3.45238	4.8111	0.0105748	NA	-5.50307	0.0031933	0.00924803	-0.69197	0.588292	0.718084	-2.66386	0.0351724	0.088196	0.0820828	0.953574	0.977463	PF00226	miR160	NA
Lus10008780.g	Lus10008780	AT3G01500.2	ATBCA1,ATSABP3,CA1,SABP3	carbonic anhydrase 1	52.6173	838.831	1.42666	0	59.1969	5.05502	229.513	93.2282	6.26149	1.15079	5.45146	0.00554846	0.117768	-7.78094	7.20166e-05	0.000299491	-2.32948	0.163182	0.280989	-4.76611	0.011942	0.0356775	5.42071	0.0154802	0.0498725	PF00484	miR169k	NA
Lus10016114.g	Lus10016114	AT5G60720.1		Protein of unknown function, DUF547	0	0	0.713329	8.12314	3.64288	12.6375	33.2472	43.9953	3290.76	3501.86	0.910646	0.404	0.852668	-3.15088	0.00275697	0.00811965	-2.24023	0.0278182	0.0661145	4.44203	0.00761675	0.0243836	-6.45827	3.03936e-12	6.28652e-11	PF04784	miR394	NA
Lus10021467.g	Lus10021467	AT4G30080.1	ARF16	auxin response factor 16	153.954	127.512	13.5533	38.1788	54.6433	45.4951	186.613	147.699	938.527	766.428	0.968966	0.0112832	0.181315	-2.70933	1.53031e-13	2.06371e-12	-1.74036	6.15854e-07	4.10724e-06	-1.89713	8.83582e-07	6.98571e-06	-2.35109	2.0011e-08	2.54192e-07	PF02309,PF06507,PF02362	miR160	NA
Lus10011498.g	Lus10011498	AT2G47800.1	ATMRP4,EST3,MRP4	multidrug resistance-associated protein 4	806.798	1293.87	494.337	575.931	1082.85	1032.07	2414.17	2191.39	733.29	582.301	0.982994	1.21693e-05	0.00150938	-2.1058	5.10128e-21	1.36492e-19	-1.12281	4.48348e-07	3.0668e-06	-0.40178	0.204498	0.349331	1.80677	7.12731e-07	7.11584e-06	PF00664,PF00005	miR169e	NA
Lus10029265.g	Lus10029265	AT4G18820.1		AAA-type ATPase family protein	563.199	373.786	69.9062	77.9822	108.376	85.0928	288.5	310.062	28.5246	54.0873	0.387405	0.243978	0.736386	-2.01802	4.56533e-10	4.09892e-09	-1.63062	4.0155e-07	2.76697e-06	-2.45574	1.10351e-17	3.50131e-16	2.89354	3.00023e-16	9.07713e-15	PF12169,PF00004	miR169e	NA
Lus10030400.g	Lus10030400	AT5G60900.1	RLK1	receptor-like protein kinase 1	3.89757	11.2511	19.9732	12.1847	10.0179	35.3851	37.5371	127.796	196.193	224.405	0.498415	0.464704	0.881235	-2.35804	0.000366918	0.00132459	-1.85963	0.00451785	0.0138566	1.28188	0.0764564	0.164573	-1.34595	0.0368072	0.100848	PF00069	miR169k	NA
Lus10039629.g	Lus10039629	AT4G37930.1	SHM1,SHMT1,STM	serine transhydroxymethyltransferase 1	2597.73	7436.96	1042.89	1068.19	1646.58	1723.76	5043.92	4075.85	1367.09	1505.24	0.674943	0.0402315	0.357807	-2.11102	1.31906e-10	1.26979e-09	-1.43608	1.2142e-05	6.52244e-05	-1.87321	3.56676e-08	3.49713e-07	1.66692	2.17256e-05	0.00016074	PF00464	miR169k	NA
Lus10017267.g	Lus10017267	AT1G75820.1	ATCLV1,CLV1,FAS3,FLO5	Leucine-rich receptor-like protein kinase family protein	399.501	490.047	296.745	260.753	343.342	454.951	1182.96	1309.39	44.5261	118.532	0.51797	0.109125	0.558642	-2.16015	1.73473e-11	1.85601e-10	-1.64218	2.93178e-07	2.06206e-06	-0.394139	0.218986	0.367734	3.95934	1.27696e-25	7.93865e-24	PF00069,PF00560,PF08263	miR390	NA
Lus10023842.g	Lus10023842	AT1G49470.1		Family of unknown function (DUF716)	1.94879	3.75036	60.633	69.859	94.715	94.3603	303.514	335.203	408.388	449.96	0.537107	0.0468398	0.384473	-2.29345	7.16768e-19	1.55908e-17	-1.75635	4.31529e-12	5.72521e-11	4.71322	6.01704e-10	7.65248e-09	-0.425235	0.11595	0.245715	PF04819	miR390	NA
Lus10010152.g	Lus10010152	AT1G33170.1		S-adenosyl-L-methionine-dependent methyltransferases superfamily protein	226.059	353.784	27.8198	42.2403	71.947	68.2427	202.7	181.219	699.895	724.999	1.00827	0.00146956	0.0500986	-2.46198	7.42163e-16	1.26284e-14	-1.45371	4.87797e-07	3.31437e-06	-2.47702	2.25413e-13	4.43708e-12	-1.89193	4.59733e-07	4.72181e-06	PF03141	miR394	NA
Lus10017657.g	Lus10017657	AT1G53210.1		sodium/calcium exchanger family protein / calcium-binding EF hand family protein	0	32.5031	13.5533	24.3694	44.6253	40.4401	135.134	118.368	67.4849	71.3491	1.1701	0.0778638	0.484337	-2.74569	2.68502e-05	0.0001206	-1.57558	0.0135359	0.0358886	0.83395	0.243354	0.396881	0.869087	0.244579	0.423317	PF01699	miR394	NA
Lus10026325.g	Lus10026325	AT3G18870.1		Mitochondrial transcription termination factor family protein	72.1051	83.758	7.84662	8.93546	12.7501	11.795	50.407	28.2827	23.6545	23.0159	0.550422	0.381035	0.838034	-2.23108	0.000157378	0.000613626	-1.68065	0.00335291	0.0106531	-2.92998	1.10301e-10	1.55724e-09	0.751124	0.140727	0.284361	PF02536	miR394	NA
Lus10036563.g	Lus10036563	AT4G00750.1		S-adenosyl-L-methionine-dependent methyltransferases superfamily protein	33.1294	93.759	4.9933	16.2463	28.2323	30.3301	85.7991	62.8505	29.916	26.4682	1.47925	0.0249377	0.282719	-2.82258	1.2939e-05	6.14597e-05	-1.34333	0.0281669	0.0668621	-1.69301	0.00735657	0.0236657	1.39564	0.052366	0.133833	PF03141	miR394	NA
Lus10009312.g	Lus10009312	AT2G45670.1		calcineurin B subunit-related	321.55	303.779	344.538	394.785	418.932	390.921	1604.44	1496.89	627.54	703.134	0.132098	0.439053	0.870215	-2.06952	1.28821e-35	8.47196e-34	-1.93742	2.60247e-31	1.58439e-29	0.310299	0.0418063	0.101461	1.223	6.83482e-15	1.80834e-13	PF01553	miR399d	NA
Lus10000753.g	Lus10000753	AT1G04770.1		Tetratricopeptide repeat (TPR)-like superfamily protein	87.6954	152.515	106.286	134.844	106.554	85.0928	215.57	152.936	111.315	95.5158	-0.331093	0.344559	0.815869	-0.612806	0.0758663	0.144027	-0.943899	0.00690858	0.0200406	-0.167787	0.588783	0.74038	0.828877	0.016851	0.0534097	PF00515	miR160	NA
Lus10002472.g	Lus10002472	AT2G46060.1		transmembrane protein-related	268.933	481.296	373.784	372.852	351.538	402.716	240.238	246.164	125.23	193.333	0.0148555	0.959349	0.99448	0.618242	0.036145	0.0768644	0.633097	0.0321898	0.0746924	-0.00854732	0.973023	0.983561	0.620896	0.0367427	0.100705	PF12036	miR160	NA
Lus10003913.g	Lus10003913	AT5G40850.1	UPM1	urophorphyrin methylase 1	109.132	211.27	77.0395	96.6654	71.947	79.1953	82.5817	78.5631	48.0047	49.4841	-0.198911	0.599495	0.926289	0.106981	0.77883	0.852913	-0.0919296	0.811154	0.885711	-0.995691	0.00131118	0.00525551	0.726413	0.0526429	0.134426	PF00590	miR160	NA
Lus10004268.g	Lus10004268	AT5G62740.1	ATHIR1,HIR1	SPFH/Band 7/PHB domain-containing membrane-associated protein family	411.194	452.543	563.53	475.204	699.434	571.217	605.956	596.032	594.146	422.341	0.289867	0.178371	0.670202	-0.210063	0.331495	0.463519	0.0798036	0.711914	0.813623	0.416265	0.0420547	0.101968	0.237601	0.304437	0.491915	PF01145	miR160	NA
Lus10006326.g	Lus10006326	AT1G16280.1	AtRH36,RH36,SWA3	RNA helicase 36	187.084	148.764	188.319	186.832	138.43	203.043	163.018	152.936	165.582	121.984	-0.13441	0.643126	0.940696	0.247878	0.397419	0.531083	0.113468	0.700313	0.805413	0.103112	0.677342	0.80246	0.126679	0.65245	0.794649	PF00271,PF00270	miR160	NA
Lus10008967.g	Lus10008967	AT4G21300.1		Tetratricopeptide repeat (TPR)-like superfamily protein	105.235	93.759	129.826	108.038	163.93	65.7152	89.0166	86.9432	83.4865	101.27	-0.053661	0.896078	0.991407	0.4356	0.295469	0.424212	0.381939	0.360752	0.509559	0.23513	0.509373	0.671142	-0.0660245	0.870954	0.935681	PF01535	miR160	NA
Lus10009770.g	Lus10009770	AT1G77850.1	ARF17	auxin response factor 17	7.79515	27.5026	9.98661	7.31083	10.0179	22.7476	16.0873	24.0927	41.0475	20.7143	0.921677	0.264257	0.754941	-1.21281	0.14164	0.239556	-0.291131	0.716984	0.816862	-0.542953	0.450627	0.616916	-0.631911	0.418621	0.605124	PF06507,PF02362	miR160	NA
Lus10010211.g	Lus10010211	AT5G27470.1		seryl-tRNA synthetase / serine--tRNA ligase	1362.2	1565.15	1582.88	1583.2	1348.78	1524.93	1120.75	1079.98	1371.96	1341.82	-0.139569	0.327094	0.805776	0.524742	0.000260685	0.000971779	0.385173	0.00754693	0.0216254	0.0429261	0.730649	0.839851	-0.302629	0.034788	0.0964974	PF00587,PF02403	miR160	NA
Lus10011128.g	Lus10011128	AT2G37410.1	ATTIM17-2,TIM17,TIM17-2	translocase inner membrane subunit 17-2	286.472	222.521	218.279	215.263	237.698	246.011	215.57	212.644	315.162	268.135	0.158017	0.479152	0.88805	0.0179565	0.936774	0.958946	0.175974	0.437426	0.58485	-0.140527	0.455977	0.622021	-0.450314	0.0330458	0.0924994	PF02466	miR160	NA
Lus10011738.g	Lus10011738	AT1G04770.1		Tetratricopeptide repeat (TPR)-like superfamily protein	130.569	242.523	175.479	199.829	144.805	200.516	248.817	188.551	87.6608	92.0634	-0.118781	0.717562	0.958244	-0.221038	0.500407	0.627511	-0.33982	0.302565	0.448681	-0.0649136	0.818428	0.893524	1.28448	8.87428e-05	0.000569017	PF00515	miR160	NA
Lus10012200.g	Lus10012200	AT5G13650.1		elongation factor family protein	3650.08	4382.92	2839.05	2635.15	2740.36	2754.98	3126.31	2975.97	2734.18	2606.55	0.00546069	0.968378	0.99561	-0.156578	0.25604	0.380493	-0.151117	0.273525	0.416611	-0.55186	8.87754e-07	7.01539e-06	0.191929	0.138335	0.28102	PF03144,PF00679,PF00231,PF00009	miR160	NA
Lus10013483.g	Lus10013483	AT4G30190.1	AHA2,HA2,PMA2	H(+)-ATPase 2	399.501	662.564	1283.99	1255.03	1762.25	1431.41	2755.22	2627.15	3152.31	2421.27	0.33078	0.140465	0.613899	-1.08394	1.31059e-06	7.31013e-06	-0.753159	0.000769561	0.00286495	1.42498	1.982e-10	2.69297e-09	-0.0508762	0.83949	0.91741	PF00702,PF00690,PF00122	miR160	NA
Lus10015001.g	Lus10015001	AT4G00755.1		F-box family protein	126.671	145.014	157.646	142.967	99.2686	122.163	146.931	135.129	112.707	104.722	-0.44049	0.107134	0.55573	0.0927243	0.733787	0.819133	-0.347765	0.210966	0.342233	-0.0601165	0.814928	0.891296	0.37262	0.198748	0.366154		miR160	NA
Lus10015204.g	Lus10015204	AT4G11420.1	ATEIF3A-1,ATTIF3A1,EIF3A,EIF3A-1,TIF3A1	eukaryotic translation initiation factor 3A	2077.41	1788.92	1960.94	1783.03	1723.08	1622.66	1091.79	964.755	1475.62	1336.07	-0.162488	0.282553	0.771128	0.864603	1.57533e-08	1.1554e-07	0.702115	4.67493e-06	2.68878e-05	-0.123318	0.36288	0.529721	-0.452292	0.00406207	0.0161946	PF01399	miR160	NA
Lus10015953.g	Lus10015953	AT2G43320.1		S-adenosyl-L-methionine-dependent methyltransferases superfamily protein	56.5148	92.5089	114.133	95.0408	82.8756	96.8878	150.148	166.554	119.664	140.397	-0.219044	0.497049	0.895041	-0.597274	0.0600047	0.118278	-0.816318	0.011134	0.0303461	0.358587	0.208062	0.353872	0.289177	0.329545	0.518924		miR160	NA
Lus10016196.g	Lus10016196	AT5G20720.1	ATCPN21,CHCPN10,CPN10,CPN20,CPN21	chaperonin 20	2660.09	3025.29	745.429	646.602	690.326	577.114	305.659	244.069	292.898	253.174	-0.13612	0.466394	0.882479	1.34122	4.33162e-12	5.01615e-11	1.2051	5.70872e-10	5.81708e-09	-2.09643	2.17209e-39	4.01012e-37	0.00464586	0.981429	0.990282	PF03478,PF00166	miR160	NA
Lus10016667.g	Lus10016667	AT3G07130.1	ATPAP15,PAP15	purple acid phosphatase 15	163.698	297.529	64.9129	77.1699	101.09	89.3053	151.221	228.357	42.439	69.0476	0.423004	0.276557	0.764907	-1.41913	0.000218301	0.000826522	-0.996126	0.00907937	0.0253781	-1.48341	1.28495e-05	8.15094e-05	1.78504	8.54111e-06	6.90151e-05	PF00149	miR160	NA
Lus10017515.g	Lus10017515				54.566	58.7556	79.1795	64.1728	79.2327	83.4078	18.2323	27.2352	32.0032	35.6746	0.180917	0.644081	0.940696	1.65664	0.000147907	0.000579861	1.83756	2.58524e-05	0.000130626	0.428464	0.189525	0.330252	-0.564969	0.174097	0.333345	PF12231	miR160	NA
Lus10018827.g	Lus10018827	AT2G46060.1		transmembrane protein-related	109.132	170.016	163.352	167.337	143.894	149.965	328.182	298.54	315.857	377.46	-0.16997	0.50911	0.900392	-0.922425	0.000254269	0.000950496	-1.09239	1.82916e-05	9.5009e-05	0.140827	0.533771	0.692989	-0.142585	0.545091	0.716357	PF12036	miR160	NA
Lus10020559.g	Lus10020559	AT2G43820.1	ATSAGT1,GT,SAGT1,SGT1,UGT74F2	UDP-glucosyltransferase 74F2	27.283	0	0	1.62463	0	0	0	0	0	0	-2.31861	0.524499	NA	2.04356	0.574845	0.692137	-0.275043	0.942154	0.967272	-5.03188	0.102535	0.207341	0.244356	0.950243	0.975973	PF00201	miR160	NA
Lus10022115.g	Lus10022115	AT4G32700.2	TEB	helicases;ATP-dependent helicases;nucleic acid binding;ATP binding;DNA-directed DNA polymerases;DNA binding	598.278	657.563	495.764	575.119	607.451	644.515	502.997	512.232	472.394	629.484	0.226076	0.241851	0.735523	0.0764261	0.695127	0.789711	0.302502	0.120726	0.221568	-0.115364	0.51171	0.67352	-0.113727	0.57265	0.736386	PF00271,PF00476,PF00270	miR160	NA
Lus10022320.g	Lus10022320	AT3G01720.1			130.569	175.017	166.206	186.02	214.93	229.161	298.152	318.443	251.155	253.174	0.335531	0.144063	0.620131	-0.808794	0.000401503	0.00143771	-0.473263	0.0376289	0.0853623	0.365632	0.0971719	0.198906	0.290224	0.216378	0.388641		miR160	NA
Lus10023519.g	Lus10023519	AT4G30080.1	ARF16	auxin response factor 16	87.6954	83.758	47.793	34.1172	45.536	51.3927	87.9441	104.751	48.0047	51.7857	0.239716	0.535304	0.90993	-1.23044	0.00110108	0.00358417	-0.990719	0.00848261	0.023905	-0.936802	0.00224457	0.00842301	0.9538	0.00538812	0.0206022	PF06507,PF02362	miR160	NA
Lus10023650.g	Lus10023650	AT5G21222.1		protein kinase family protein	372.218	653.813	218.992	194.955	269.573	265.388	183.396	168.649	182.975	199.087	0.369398	0.178196	0.67015	0.234351	0.401823	0.535349	0.603749	0.030333	0.0711007	-1.12034	7.66371e-06	5.08206e-05	-0.11641	0.695035	0.82447	PF01535	miR160	NA
Lus10024540.g	Lus10024540	AT5G09470.1	DIC3	dicarboxylate carrier 3	1946.84	1781.42	2102.18	2018.6	2007.23	1941.97	1622.68	1691.73	1577.89	2160.04	-0.0614397	0.716061	0.958002	0.314205	0.063809	0.124614	0.252765	0.136464	0.244314	0.115018	0.428888	0.596484	-0.171419	0.304721	0.492173		miR160	NA
Lus10024754.g	Lus10024754	AT1G77850.1	ARF17	auxin response factor 17	13.6415	56.2554	77.7529	72.296	87.4292	83.4078	55.7694	37.7103	66.7892	78.2539	0.186764	0.700986	0.954003	0.683602	0.171129	0.278255	0.870366	0.0814864	0.161483	1.13718	0.00962788	0.0297915	-0.630962	0.185427	0.348146	PF06507,PF02362	miR160	NA
Lus10025780.g	Lus10025780	AT2G21390.1		Coatomer, alpha subunit	1118.6	1345.13	1336.07	1474.35	1511.8	1573.8	1290.2	1323	2343.19	2721.62	0.135037	0.382877	0.838815	0.10473	0.500811	0.62783	0.239767	0.12346	0.225428	0.255548	0.0623212	0.139734	-0.953819	8.10131e-10	1.25437e-08	PF06957,PF00400,PF04053	miR160	NA
Lus10025844.g	Lus10025844	AT1G24560.1			109.132	113.761	184.039	207.952	209.466	197.146	265.977	238.832	363.166	452.262	0.0534226	0.816732	0.982006	-0.365645	0.112303	0.198613	-0.312223	0.176896	0.299484	0.83711	6.03669e-05	0.000334111	-0.687457	0.00085343	0.00421934	PF11559	miR160	NA
Lus10026420.g	Lus10026420	AT5G58410.1		HEAT/U-box domain-containing protein	1177.07	1247.62	1145.61	1237.15	1006.35	1011	1007.07	957.423	896.088	1107.06	-0.239966	0.1258	0.589986	0.278321	0.0771099	0.145984	0.0383543	0.80844	0.884274	-0.14074	0.347019	0.513167	-0.0257029	0.881255	0.941794	PF00097	miR160	NA
Lus10027436.g	Lus10027436	AT5G07250.1	ATRBL3,RBL3	RHOMBOID-like protein 3	107.183	101.26	166.919	147.841	133.876	160.076	199.483	228.357	660.935	581.15	-0.0986322	0.672785	0.947429	-0.441967	0.0560273	0.111676	-0.5406	0.0207643	0.0517199	0.552438	0.00937394	0.0291427	-1.53918	7.59835e-14	1.82532e-12	PF01694	miR160	NA
Lus10028855.g	Lus10028855	AT4G21300.1		Tetratricopeptide repeat (TPR)-like superfamily protein	348.833	367.535	283.905	333.861	259.555	291.506	232.73	217.882	321.423	296.905	-0.163374	0.421277	0.86191	0.454336	0.0281881	0.0622481	0.290962	0.16346	0.281272	-0.295057	0.0834314	0.176335	-0.458992	0.0195427	0.0602514	PF00288,PF01535	miR160	NA
Lus10029101.g	Lus10029101	AT3G30530.1	ATBZIP42,bZIP42	basic leucine-zipper 42	13.6415	15.0014	316.718	419.154	460.825	416.196	301.369	231.499	383.342	235.912	0.253699	0.374525	0.834226	0.465202	0.107795	0.192209	0.718901	0.0129056	0.034432	4.80348	6.70137e-31	6.52675e-29	-0.222982	0.451586	0.634834	PF00170	miR160	NA
Lus10034924.g	Lus10034924	AT5G21222.1		protein kinase family protein	376.116	692.567	235.399	388.286	463.557	453.266	398.966	334.155	260.895	268.135	0.557056	0.0670781	0.452204	-0.234395	0.443503	0.575681	0.322661	0.29005	0.435072	-0.478156	0.114623	0.225694	0.470913	0.180216	0.341237	PF01535	miR160	NA
Lus10035883.g	Lus10035883	AT1G62020.1		Coatomer, alpha subunit	912.032	1063.85	1022.2	1137.24	1115.63	1156.76	1057.47	1022.37	2024.55	2120.91	0.0739738	0.612476	0.931256	0.053866	0.713886	0.803695	0.12784	0.384962	0.534015	0.161106	0.188013	0.328336	-0.994667	3.78512e-13	8.57899e-12	PF06957,PF00400,PF04053	miR160	NA
Lus10036915.g	Lus10036915	AT1G69220.1	SIK1	Protein kinase superfamily protein	337.14	335.032	350.958	351.732	336.056	363.119	348.559	409.576	393.778	411.984	-0.00689492	0.970327	0.995736	-0.109805	0.555307	0.676097	-0.1167	0.532811	0.670823	0.0609866	0.686497	0.809007	-0.0861995	0.60376	0.759248	PF00069	miR160	NA
Lus10037070.g	Lus10037070	AT1G69220.1	SIK1	Protein kinase superfamily protein	378.065	368.785	399.464	410.219	429.86	450.739	523.375	568.797	646.325	688.174	0.121506	0.463771	0.881118	-0.432053	0.00911793	0.0233425	-0.310546	0.0614173	0.12823	0.178907	0.206074	0.351273	-0.287539	0.0576318	0.144273	PF00069	miR160	NA
Lus10039828.g	Lus10039828	AT4G03550.1	ATGSL05,ATGSL5,GSL05,GSL5,PMR4	glucan synthase-like 5	19.4879	17.5017	36.3798	26.8064	25.5002	31.1726	7.50742	11.5226	18.0887	6.90476	-0.1578	0.810616	0.980667	1.73163	0.0160562	0.0383747	1.57383	0.02975	0.0699635	0.705337	0.208699	0.354614	-0.445391	0.516269	0.692945	PF02364	miR160	NA
Lus10040403.g	Lus10040403	AT4G30080.1	ARF16	auxin response factor 16	253.342	287.528	112.706	75.5452	85.6078	104.47	167.308	162.364	114.794	102.421	0.0115852	0.969043	0.99561	-0.804801	0.00612757	0.0164818	-0.793216	0.00729431	0.0209928	-1.51645	7.29707e-11	1.06234e-09	0.597158	0.0276475	0.080002	PF06507,PF02362	miR160	NA
Lus10040439.g	Lus10040439	AT4G25730.1		FtsJ-like methyltransferase family protein	1089.37	826.329	949.441	787.945	683.951	859.353	666.016	641.075	866.173	639.841	-0.170916	0.436519	0.869291	0.410912	0.0627558	0.122919	0.239996	0.278408	0.422077	-0.220414	0.26168	0.418401	-0.207065	0.360916	0.550633	PF01728,PF07780,PF11861	miR160	NA
Lus10041366.g	Lus10041366	AT4G00750.1		S-adenosyl-L-methionine-dependent methyltransferases superfamily protein	0	6.2506	60.633	64.9851	127.501	145.753	125.481	96.3708	665.109	356.746	1.12219	0.00197628	0.0615721	-0.820814	0.0253994	0.0569048	0.301379	0.401194	0.550352	4.76006	9.83983e-10	1.21331e-08	-2.20549	5.09504e-06	4.3208e-05	PF03141	miR160	NA
Lus10041668.g	Lus10041668	AT1G15520.1	ABCG40,ATABCG40,ATPDR12,PDR12	pleiotropic drug resistance 12	1590.21	1587.65	3468.21	2740.75	2702.11	2809.75	5928.72	6259.91	3845.95	4898.92	-0.171986	0.305008	0.790371	-0.97292	5.94892e-09	4.60114e-08	-1.14491	8.05971e-12	1.0334e-10	0.883184	1.16083e-08	1.23001e-07	0.479644	0.00624537	0.0233665	PF01061,PF08370,PF00005	miR160	NA
Lus10041680.g	Lus10041680	AT1G15520.1	ABCG40,ATABCG40,ATPDR12,PDR12	pleiotropic drug resistance 12	93.5418	108.76	69.9062	41.428	61.0183	58.1327	131.916	124.653	80.0079	115.079	0.0928667	0.806954	0.980215	-1.19965	0.0012267	0.00394796	-1.10678	0.00297391	0.00959038	-0.816219	0.00824084	0.0261017	0.406169	0.229501	0.405675	PF01061,PF08370,PF00954,PF07714,PF08276,PF01453,PF00005	miR160	NA
Lus10043029.g	Lus10043029	AT2G37410.1	ATTIM17-2,TIM17,TIM17-2	translocase inner membrane subunit 17-2	189.032	173.767	248.952	213.639	270.484	281.396	234.875	216.834	323.51	296.905	0.253694	0.231036	0.727961	0.0355681	0.868914	0.916791	0.289262	0.17896	0.302187	0.487127	0.0127912	0.0378475	-0.460177	0.0294794	0.0842822	PF02466	miR160	NA
Lus10028283.g	Lus10028283	AT2G40120.1		Protein kinase superfamily protein	37.027	61.2559	211.145	218.513	265.02	263.703	307.804	373.96	1959.85	1746.9	0.299586	0.140181	0.61359	-0.666635	0.000998389	0.00328618	-0.367048	0.0691553	0.141511	2.23679	1.03464e-18	3.64795e-17	-2.44309	5.03569e-31	4.11962e-29	PF00069	miR160 miR169k	NA
Lus10040203.g	Lus10040203	AT2G40120.1		Protein kinase superfamily protein	152.005	205.02	487.204	471.142	589.236	553.524	345.342	364.533	886.348	805.555	0.253582	0.16577	0.653441	0.433059	0.0206042	0.0475794	0.686642	0.000238839	0.00100143	1.53977	2.01576e-16	5.60505e-15	-1.25401	1.14681e-10	1.98083e-09	PF00069	miR160 miR169k	NA
Lus10000295.g	Lus10000295	AT2G27040.1	AGO4,OCP11	Argonaute family protein	21.4367	21.252	26.3932	19.4955	12.7501	20.2201	13.9424	24.0927	21.5673	119.682	-0.476398	0.540615	0.911618	0.271638	0.72776	0.814612	-0.20476	0.796366	0.875312	-0.10989	0.873275	0.926248	-1.87912	0.0130491	0.0433963	PF02170,PF08699	miR169e	NA
Lus10002714.g	Lus10002714	AT2G39920.2		HAD superfamily, subfamily IIIB acid phosphatase	0	0	0	0.812314	0	0	36.4646	2.09502	49.3962	0	-1.30793	0.793092	0.976804	-5.59471	0.241743	0.363848	-6.90264	0.149638	0.262562	-0.213476	0.957215	0.974234	-0.359028	0.930703	0.967584		miR169e	NA
Lus10004656.g	Lus10004656	AT1G26570.1	ATUGD1,UGD1	UDP-glucose dehydrogenase 1	177.34	297.529	263.218	254.254	285.056	352.166	557.694	612.792	3916.21	3812.58	0.30082	0.167086	0.655553	-1.17741	4.64824e-08	3.19707e-07	-0.876591	4.55843e-05	0.000221406	0.264386	0.221514	0.370801	-2.72312	4.58966e-32	4.03583e-30	PF00984,PF03720,PF03721	miR169e	NA
Lus10004691.g	Lus10004691	AT2G42710.1		Ribosomal protein L1p/L10e family	19.4879	15.0014	12.1266	8.93546	6.37505	5.05502	8.57991	7.33256	8.34865	6.90476	-0.887151	0.32059	0.800982	0.407916	0.643461	0.748892	-0.479235	0.605588	0.732117	-1.06243	0.129655	0.248334	0.048692	0.954208	0.977694	PF00687	miR169e	NA
Lus10007316.g	Lus10007316	AT4G18820.1		AAA-type ATPase family protein	434.58	308.78	192.599	152.715	130.233	176.926	62.2044	62.8505	54.2662	71.3491	-0.168935	0.576647	0.920894	1.46642	5.03744e-06	2.56264e-05	1.29749	6.03222e-05	0.000286407	-1.18042	2.32048e-06	1.69575e-05	0.00791356	0.980667	0.989847	PF12169,PF00004	miR169e	NA
Lus10010213.g	Lus10010213	AT5G18400.2		Cytokine-induced anti-apoptosis inhibitor 1, Fe-S biogenesis	368.321	288.778	401.604	442.711	285.966	371.544	465.46	497.566	406.997	379.762	-0.3595	0.0904619	0.515585	-0.190239	0.367746	0.501215	-0.54974	0.00996217	0.0275297	0.200099	0.339055	0.505237	0.290612	0.214798	0.386712	PF08241,PF05093	miR169e	NA
Lus10010748.g	Lus10010748	AT4G33680.1	AGD2	Pyridoxal phosphate (PLP)-dependent transferases superfamily protein	915.93	1040.1	515.024	586.491	538.236	571.217	302.442	301.682	467.524	329.127	0.0109121	0.957424	0.994291	0.866153	3.48381e-05	0.000153604	0.877065	2.89254e-05	0.000144804	-0.825203	1.15919e-06	8.96847e-06	-0.406514	0.045073	0.118718	PF00155	miR169e	NA
Lus10011101.g	Lus10011101	AT5G11520.1	ASP3,YLS4	aspartate aminotransferase 3	216.315	236.273	808.915	842.37	1085.58	1206.46	919.123	987.8	1091.59	1146.19	0.473418	0.00158271	0.0528756	-0.207881	0.168775	0.275253	0.265537	0.077692	0.155508	2.11916	1.94989e-25	1.28467e-23	-0.230468	0.287162	0.472262	PF00155	miR169e	NA
Lus10012934.g	Lus10012934	AT4G29330.1	DER1	DERLIN-1	346.884	230.022	306.018	267.251	199.448	291.506	279.92	252.45	256.721	252.024	-0.223052	0.407603	0.855243	0.107374	0.691026	0.786647	-0.115679	0.670503	0.781877	-0.105583	0.657721	0.789345	0.0650499	0.810743	0.899407	PF04511	miR169e	NA
Lus10014976.g	Lus10014976	AT1G63700.1	EMB71,MAPKKK4,YDA	Protein kinase superfamily protein	491.094	470.045	363.798	377.726	462.646	304.143	252.035	232.547	338.12	341.785	0.0474205	0.834858	0.98513	0.613717	0.00821335	0.0213256	0.661138	0.00449612	0.0138	-0.349752	0.0666416	0.147637	-0.48849	0.0285156	0.0820467	PF00069	miR169e	NA
Lus10015280.g	Lus10015280	AT5G45850.1		Protein of unknown function (DUF688)	270.881	342.533	334.551	382.6	431.682	516.454	510.505	542.609	543.358	646.745	0.40393	0.0493464	0.396806	-0.555017	0.00703178	0.0186218	-0.151087	0.461578	0.607032	0.43357	0.0423022	0.10245	-0.174587	0.460597	0.64322	PF05097	miR169e	NA
Lus10015809.g	Lus10015809	AT2G42710.1		Ribosomal protein L1p/L10e family	128.62	202.519	146.946	165.712	126.59	116.265	112.611	113.131	141.231	100.119	-0.364244	0.243277	0.735673	0.4693	0.137216	0.233672	0.105056	0.742372	0.83612	-0.265702	0.340049	0.506269	-0.10581	0.742557	0.856498	PF00687	miR169e	NA
Lus10017398.g	Lus10017398	AT5G23150.1	HUA2	Tudor/PWWP/MBT domain-containing protein	514.48	566.304	650.556	614.11	678.487	687.482	711.06	752.111	727.028	933.293	0.110983	0.529399	0.908077	-0.21017	0.234942	0.355844	-0.0991875	0.575607	0.708177	0.28025	0.0668705	0.148038	-0.178723	0.293277	0.478661	PF00855,PF12243	miR169e	NA
Lus10017708.g	Lus10017708	AT1G03790.1	SOM	Zinc finger C-x8-C-x5-C-x3-H type family protein	0	0	83.4595	81.2314	72.8577	68.2427	22.5223	21.9977	0	3.45238	-0.223312	0.662601	0.945305	1.88739	0.000552047	0.00192389	1.66408	0.00245532	0.0080828	8.05762	6.04464e-08	5.73098e-07	4.04836	1.81453e-05	0.000136586	PF00642	miR169e	NA
Lus10018558.g	Lus10018558	AT2G20830.1		transferases;folic acid binding	251.394	471.295	109.853	112.912	145.715	142.383	178.033	123.606	71.6593	77.1031	0.371131	0.268384	0.758149	-0.437072	0.194364	0.307465	-0.0659412	0.844232	0.909375	-1.5097	2.80136e-07	2.38784e-06	1.02202	0.00380843	0.0153302	PF07837	miR169e	NA
Lus10018651.g	Lus10018651	AT4G07960.1	ATCSLC12,CSLC12	Cellulose-synthase-like C12	280.625	371.286	326.705	282.685	288.699	300.773	337.834	360.343	390.299	475.277	-0.0485383	0.824452	0.983527	-0.195555	0.37181	0.505361	-0.244094	0.267391	0.409812	-0.129893	0.478504	0.641768	-0.30616	0.133206	0.273403	PF00535	miR169e	NA
Lus10019126.g	Lus10019126	AT5G58240.1	FHIT	FRAGILE HISTIDINE TRIAD	210.469	225.022	199.732	187.645	143.894	177.768	159.801	162.364	128.013	115.079	-0.267506	0.271862	0.760796	0.266324	0.278724	0.406034	-0.00118123	0.996216	0.997819	-0.297045	0.156952	0.287194	0.401468	0.101438	0.222088	PF01230	miR169e	NA
Lus10020346.g	Lus10020346	AT3G59480.1		pfkB-like carbohydrate kinase family protein	645.049	576.305	328.845	324.113	331.502	351.324	742.162	757.349	2186.65	1758.41	0.064696	0.715961	0.957986	-1.19934	6.11e-12	6.951e-11	-1.13465	9.14431e-11	1.03295e-09	-0.867659	4.13771e-09	4.68277e-08	-1.39706	2.8828e-18	1.02716e-16	PF00294	miR169e	NA
Lus10020516.g	Lus10020516	AT3G53030.1	SRPK4	ser/arg-rich protein kinase 4	192.93	195.019	355.951	281.873	271.395	286.451	306.732	326.823	660.239	673.214	-0.194435	0.329538	0.806563	0.0109848	0.956186	0.972267	-0.18345	0.363538	0.512525	0.625248	0.000679976	0.00294887	-1.07324	2.33747e-08	2.93743e-07	PF00069	miR169e	NA
Lus10020771.g	Lus10020771	AT5G58340.1		myb-like HTH transcriptional regulator family protein	19.4879	5.00048	16.4066	25.1817	12.7501	40.4401	17.1598	36.6628	24.3502	42.5793	0.360599	0.64843	0.942337	-0.37523	0.636995	0.744344	-0.0146312	0.985272	0.991438	1.0207	0.164415	0.297288	-0.303641	0.689466	0.820706	PF00249	miR169e	NA
Lus10022603.g	Lus10022603	AT3G54010.1	DEI1,PAS1	FKBP-type peptidyl-prolyl cis-trans isomerase family protein	249.445	178.767	278.198	264.002	211.287	189.563	182.323	197.979	171.843	148.452	-0.436463	0.0737539	0.471377	0.5118	0.0379722	0.0802323	0.0753373	0.763062	0.85149	0.150676	0.532059	0.691583	0.243807	0.378066	0.566961	PF00254,PF00515	miR169e	NA
Lus10022650.g	Lus10022650	AT2G17030.1		F-box family protein with a domain of unknown function (DUF295)	56.5148	70.0067	89.1661	67.4221	107.465	73.2977	49.3345	63.898	52.8748	52.9365	0.203856	0.593934	0.924805	0.46897	0.234453	0.355263	0.672826	0.0880263	0.171699	0.402378	0.220485	0.36965	0.0984499	0.792575	0.888422	PF03478	miR169e	NA
[truncated: 29,814 more rows]

## Sheet: Table S3, 557genes
Table S3 . List of differently expressed genes in the iFIBa sample compared to the other samples analyzed (the cutoff |log2FC| values iFIBa vs. iFIBb >1 with padj <0.05). A heatmap displays the normalized gene expression values in the corresponding samples.
557
[truncated: 558 more rows]
